# Supplementary material for: RecA finds homologous DNA by reduced dimensionality search
Source: Nature. 2021 Sep 1;597(7876):426–9. doi: 10.1038/s41586-021-03877-6 (PMC8443446; doi:10.1038/s41586-021-03877-6)
Supplement: Supplementary file 4 — Source Data Fig. 1 [file 41586_2021_3877_MOESM4_ESM.xlsx]

## Sheet: d
sos_time	cas9_varian	cutsite_variant
150.5	wCas9	cs-
159.7	wCas9	cs-
228.6	wCas9	cs-
115.6	wCas9	cs-
159.4	wCas9	cs-
44.5	wCas9	cs-
214.1	wCas9	cs-
121.1	wCas9	cs-
58.7	wCas9	cs-
14	wCas9	cs-
125.6	wCas9	cs-
200	wCas9	cs-
14.1	wCas9	cs-
116	wCas9	cs-
33.2	wCas9	cs-
145.2	wCas9	cs-
76.1	wCas9	cs-
107.3	wCas9	cs-
139	wCas9	cs-
106	wCas9	cs-
144.1	wCas9	cs-
188.6	wCas9	cs-
198.6	wCas9	cs-
159.5	wCas9	cs-
175.6	wCas9	cs-
107.2	wCas9	cs-
116	wCas9	cs-
74.6	wCas9	cs-
79.9	wCas9	cs-
46.1	wCas9	cs-
93.5	wCas9	cs-
101.1	wCas9	cs-
174.3	wCas9	cs-
63.4	wCas9	cs-
139.1	wCas9	cs-
209.8	wCas9	cs-
225.6	wCas9	cs-
235.5	wCas9	cs-
231.9	wCas9	cs-
214.4	wCas9	cs-
227	wCas9	cs-
223	wCas9	cs-
218.7	wCas9	cs-
181.7	wCas9	cs-
163.6	wCas9	cs-
190.3	wCas9	cs-
46.1	wCas9	cs-
165.4	wCas9	cs-
52.3	wCas9	cs-
101.2	wCas9	cs-
100.9	wCas9	cs-
22.2	wCas9	cs-
199.8	wCas9	cs-
203.3	wCas9	cs-
132.4	wCas9	cs-
110.3	wCas9	cs-
92.6	wCas9	cs-
191.1	wCas9	cs-
198.4	wCas9	cs-
235.2	wCas9	cs-
233	wCas9	cs-
151	wCas9	cs-
158.6	wCas9	cs-
207.6	wCas9	cs-
202.7	wCas9	cs-
230	wCas9	cs-
222.8	wCas9	cs-
125.9	wCas9	cs-
79.4	wCas9	cs-
32.9	wCas9	cs-
20.8	wCas9	cs-
85.4	wCas9	cs-
229.3	wCas9	cs-
137.8	wCas9	cs-
206.9	wCas9	cs-
203.4	wCas9	cs-
215.8	wCas9	cs-
192.3	wCas9	cs-
137.7	wCas9	cs-
173.6	wCas9	cs-
70.6	wCas9	cs-
74.9	wCas9	cs-
22.6	wCas9	cs-
33.4	wCas9	cs-
12.4	wCas9	cs-
172.1	wCas9	cs-
134.6	wCas9	cs-
29.7	wCas9	cs-
47.7	wCas9	cs-
90.3	wCas9	cs-
47.2	wCas9	cs-
195.8	wCas9	cs-
134.1	wCas9	cs-
177.8	wCas9	cs-
84.6	wCas9	cs-
17.3	wCas9	cs-
94.6	wCas9	cs-
52.5	wCas9	cs-
172.6	wCas9	cs-
47.4	wCas9	cs-
150.3	wCas9	cs-
54.5	wCas9	cs-
127.5	wCas9	cs-
193.9	wCas9	cs-
193.7	wCas9	cs-
152.7	wCas9	cs-
188.6	wCas9	cs-
229.7	wCas9	cs-
147.9	wCas9	cs-
224.8	wCas9	cs-
30.8	wCas9	cs-
163.6	wCas9	cs-
111	wCas9	cs-
43.4	wCas9	cs-
170	wCas9	cs-
207.8	wCas9	cs-
42.7	wCas9	cs-
140.9	wCas9	cs-
46	wCas9	cs-
55.9	wCas9	cs-
137.4	wCas9	cs-
169.9	wCas9	cs-
139	wCas9	cs-
190	wCas9	cs-
82.5	wCas9	cs-
194.1	wCas9	cs-
127.8	wCas9	cs-
138.6	wCas9	cs-
221	wCas9	cs-
150.3	wCas9	cs-
139.9	wCas9	cs-
47.8	wCas9	cs-
38.2	wCas9	cs-
81.9	wCas9	cs-
97.1	wCas9	cs-
122.9	wCas9	cs-
177.9	wCas9	cs-
178.4	wCas9	cs-
14.3	wCas9	cs-
46.9	wCas9	cs-
28.9	wCas9	cs-
77.8	wCas9	cs-
203.9	wCas9	cs-
55.3	wCas9	cs-
169	wCas9	cs-
76.7	wCas9	cs-
67.8	wCas9	cs-
215.5	wCas9	cs-
215.8	wCas9	cs-
77.8	wCas9	cs-
148	wCas9	cs-
103.3	wCas9	cs-
104.7	wCas9	cs-
23.5	wCas9	cs-
75.3	wCas9	cs-
98.4	wCas9	cs-
126.2	wCas9	cs-
188.7	wCas9	cs-
45.9	wCas9	cs-
72.1	wCas9	cs-
201.4	wCas9	cs-
105	wCas9	cs-
103.8	wCas9	cs-
202.9	wCas9	cs-
145	wCas9	cs-
117.9	wCas9	cs-
113.4	wCas9	cs-
86.7	wCas9	cs-
202.4	wCas9	cs-
154.7	wCas9	cs-
146	wCas9	cs-
99.1	wCas9	cs-
184.1	wCas9	cs-
24	wCas9	cs-
113.2	wCas9	cs-
162.1	wCas9	cs-
190.7	wCas9	cs-
151.3	wCas9	cs-
60.8	wCas9	cs-
14.9	wCas9	cs-
105.1	wCas9	cs-
137.1	wCas9	cs-
118.8	wCas9	cs-
71.2	wCas9	cs-
233.4	wCas9	cs-
229	wCas9	cs-
63.8	wCas9	cs-
125.9	wCas9	cs-
140.6	wCas9	cs-
100.7	wCas9	cs-
104.1	wCas9	cs-
132.7	wCas9	cs-
81.4	wCas9	cs-
129.4	wCas9	cs-
125.2	wCas9	cs-
179.1	wCas9	cs-
154	wCas9	cs-
133.2	wCas9	cs-
61.5	wCas9	cs-
145.6	wCas9	cs-
138.4	wCas9	cs-
96.6	wCas9	cs-
185.7	wCas9	cs-
24.7	wCas9	cs-
110.3	wCas9	cs-
94.6	wCas9	cs-
87.5	wCas9	cs-
93.2	wCas9	cs-
79.7	wCas9	cs-
126	wCas9	cs-
130.2	wCas9	cs-
177.9	wCas9	cs-
206.3	wCas9	cs-
126.6	wCas9	cs-
179.2	wCas9	cs-
107.3	wCas9	cs-
54.4	wCas9	cs-
60.9	wCas9	cs-
210.9	wCas9	cs-
150.3	wCas9	cs-
190.4	wCas9	cs-
192.1	wCas9	cs-
10.3	wCas9	cs-
133.5	wCas9	cs-
115.3	wCas9	cs-
107.1	wCas9	cs-
81.4	wCas9	cs-
208.9	wCas9	cs-
186.1	wCas9	cs-
206.5	wCas9	cs-
22	wCas9	cs-
53.6	wCas9	cs-
147.2	wCas9	cs-
213.6	wCas9	cs-
167	wCas9	cs-
153.5	wCas9	cs-
121.7	wCas9	cs-
194.4	wCas9	cs-
93.5	wCas9	cs-
35.9	wCas9	cs-
76.7	wCas9	cs-
129.6	wCas9	cs-
197	wCas9	cs-
203.6	wCas9	cs-
70.1	wCas9	cs-
182.7	wCas9	cs-
79.7	wCas9	cs-
146.8	wCas9	cs-
83.3	wCas9	cs-
123.7	wCas9	cs-
219.5	wCas9	cs-
154.7	wCas9	cs-
158.9	wCas9	cs-
9.1	wCas9	cs-
127.5	dCas9	cs-
141.2	dCas9	cs-
20.8	dCas9	cs-
106.7	dCas9	cs-
29.7	dCas9	cs-
102.2	dCas9	cs-
34.2	dCas9	cs-
229	dCas9	cs-
80	dCas9	cs-
190.2	dCas9	cs-
163.5	dCas9	cs-
64.8	dCas9	cs-
103.2	dCas9	cs-
81	dCas9	cs-
104.4	dCas9	cs-
109.2	dCas9	cs-
173.4	dCas9	cs-
13.2	dCas9	cs-
68.4	dCas9	cs-
141.6	dCas9	cs-
82.3	dCas9	cs-
178.8	dCas9	cs-
96.2	dCas9	cs-
75.3	dCas9	cs-
108.4	dCas9	cs-
105.4	dCas9	cs-
178	dCas9	cs-
182.4	dCas9	cs-
172.4	dCas9	cs-
229.4	dCas9	cs-
53.6	dCas9	cs-
204.3	dCas9	cs-
186.9	dCas9	cs-
218	dCas9	cs-
181.2	dCas9	cs-
93.3	dCas9	cs-
22.4	dCas9	cs-
104.2	dCas9	cs-
86.9	dCas9	cs-
77.6	dCas9	cs-
129.9	dCas9	cs-
116.8	dCas9	cs-
26.3	dCas9	cs-
148.7	dCas9	cs-
156.8	dCas9	cs-
223.9	dCas9	cs-
145.9	dCas9	cs-
150.4	dCas9	cs-
195.5	dCas9	cs-
184.1	dCas9	cs-
156.1	dCas9	cs-
206.8	dCas9	cs-
199.8	dCas9	cs-
189	dCas9	cs-
198.8	dCas9	cs-
127.9	dCas9	cs-
228	dCas9	cs-
128.4	dCas9	cs-
115.1	dCas9	cs-
13.5	dCas9	cs-
217.9	dCas9	cs-
129.3	dCas9	cs-
172.2	dCas9	cs-
75.2	dCas9	cs-
12.7	dCas9	cs-
113.9	dCas9	cs-
125.8	dCas9	cs-
207.5	dCas9	cs-
70.8	dCas9	cs-
51.3	dCas9	cs-
139.4	dCas9	cs-
13.4	dCas9	cs-
223.7	dCas9	cs-
120.5	dCas9	cs-
120	dCas9	cs-
215.5	dCas9	cs-
22.9	dCas9	cs-
32.3	dCas9	cs-
14.4	dCas9	cs-
112.5	dCas9	cs-
197.9	dCas9	cs-
225.4	dCas9	cs-
67.2	dCas9	cs-
56.8	dCas9	cs-
212.4	dCas9	cs-
125.1	dCas9	cs-
80.1	dCas9	cs-
233.1	dCas9	cs-
220.1	dCas9	cs-
131.1	dCas9	cs-
33	dCas9	cs-
99.3	dCas9	cs-
179.5	dCas9	cs-
102.7	dCas9	cs-
58.1	dCas9	cs-
216.8	dCas9	cs-
116.6	dCas9	cs-
100.2	dCas9	cs-
205.7	dCas9	cs-
175.4	dCas9	cs-
154.4	dCas9	cs-
42.4	dCas9	cs-
201	dCas9	cs-
133	dCas9	cs-
83.9	dCas9	cs-
151	dCas9	cs-
122.4	dCas9	cs-
113.9	dCas9	cs-
165.5	dCas9	cs-
178.8	dCas9	cs-
162.1	dCas9	cs-
22.1	dCas9	cs-
31.5	dCas9	cs-
39.1	dCas9	cs-
39.3	dCas9	cs-
161.1	dCas9	cs-
213.1	dCas9	cs-
176.4	dCas9	cs-
159.9	dCas9	cs-
9.5	dCas9	cs-
121.7	dCas9	cs-
229.7	dCas9	cs-
117.6	dCas9	cs-
229.2	dCas9	cs-
181.5	dCas9	cs-
180.9	dCas9	cs-
126.2	dCas9	cs-
42	dCas9	cs-
105.9	dCas9	cs-
181.1	dCas9	cs-
181.3	dCas9	cs-
100.5	dCas9	cs-
90	dCas9	cs-
27.6	dCas9	cs-
230.7	dCas9	cs-
212.9	dCas9	cs-
46.2	dCas9	cs-
168.2	dCas9	cs-
157.4	dCas9	cs-
189.6	dCas9	cs-
176.2	dCas9	cs-
11	dCas9	cs-
19.5	dCas9	cs-
40.8	dCas9	cs-
134.3	dCas9	cs-
25.1	dCas9	cs-
67.2	dCas9	cs-
127.5	dCas9	cs-
220.5	dCas9	cs-
224.8	dCas9	cs-
98.7	dCas9	cs-
86	dCas9	cs-
124	dCas9	cs-
116.7	dCas9	cs-
29.5	dCas9	cs-
115.8	dCas9	cs-
19	dCas9	cs-
223.1	dCas9	cs-
178.2	dCas9	cs-
73.3	dCas9	cs-
75.7	dCas9	cs-
227	dCas9	cs-
50.2	dCas9	cs-
217.3	dCas9	cs-
33.9	dCas9	cs-
84.2	dCas9	cs-
16.7	dCas9	cs-
201.9	dCas9	cs-
51.4	dCas9	cs-
107.2	dCas9	cs-
54.6	dCas9	cs-
79.4	dCas9	cs-
201.7	dCas9	cs-
212.1	dCas9	cs-
228	dCas9	cs-
201.8	dCas9	cs-
186.5	dCas9	cs-
121.9	dCas9	cs-
171.1	dCas9	cs-
230.4	dCas9	cs-
99.3	dCas9	cs-
61.6	dCas9	cs-
210.7	dCas9	cs-
144.6	dCas9	cs-
72	dCas9	cs-
223.6	dCas9	cs-
68.9	dCas9	cs-
131.4	dCas9	cs-
75.3	dCas9	cs-
112.6	dCas9	cs-
33	wCas9	cs-
224.2	wCas9	cs-
32.5	wCas9	cs-
108.3	wCas9	cs-
223.9	wCas9	cs-
145.1	wCas9	cs-
142.4	wCas9	cs-
46.5	wCas9	cs-
216.4	wCas9	cs-
81.2	wCas9	cs-
35	wCas9	cs-
83.6	wCas9	cs-
140.8	wCas9	cs-
31.5	wCas9	cs-
107.7	wCas9	cs-
212.9	wCas9	cs-
58.8	wCas9	cs-
177.9	wCas9	cs-
210.6	wCas9	cs-
171.4	wCas9	cs-
13.7	wCas9	cs-
96.6	wCas9	cs-
227.9	wCas9	cs-
78.4	wCas9	cs-
132.5	wCas9	cs-
87.7	wCas9	cs-
160.5	wCas9	cs-
159.5	wCas9	cs-
192.7	wCas9	cs-
152.9	wCas9	cs-
22.1	wCas9	cs-
39.8	wCas9	cs-
59.8	wCas9	cs-
132.6	wCas9	cs-
140.6	wCas9	cs-
195.4	wCas9	cs-
126.3	wCas9	cs-
66.9	wCas9	cs-
34	wCas9	cs-
204.4	wCas9	cs-
19.4	wCas9	cs-
59.4	wCas9	cs-
174.8	wCas9	cs-
176.3	wCas9	cs-
231.8	wCas9	cs-
176.8	wCas9	cs-
18	wCas9	cs-
234.4	wCas9	cs-
183.3	wCas9	cs-
123.6	wCas9	cs-
157.6	wCas9	cs-
51.6	wCas9	cs-
165	wCas9	cs-
6.1	wCas9	cs-
73.3	wCas9	cs-
189.3	wCas9	cs-
22.9	wCas9	cs-
89.2	wCas9	cs-
19.5	wCas9	cs-
186.5	wCas9	cs-
192.7	wCas9	cs-
91	wCas9	cs-
22.1	wCas9	cs-
92.6	wCas9	cs-
228.4	wCas9	cs-
188	wCas9	cs-
113.6	wCas9	cs-
71.6	wCas9	cs-
34.1	wCas9	cs-
109.2	wCas9	cs-
90.8	wCas9	cs-
228.9	wCas9	cs-
126.3	wCas9	cs-
152.3	wCas9	cs-
41.5	wCas9	cs-
172.2	wCas9	cs-
144.4	wCas9	cs-
22.5	wCas9	cs-
144.2	wCas9	cs-
232.7	wCas9	cs-
13.1	wCas9	cs-
173.2	wCas9	cs-
178.3	wCas9	cs-
74.7	wCas9	cs-
36.2	wCas9	cs-
77.2	wCas9	cs-
116.4	wCas9	cs-
152.8	wCas9	cs-
183.9	wCas9	cs-
213.1	wCas9	cs-
122	wCas9	cs-
89.3	wCas9	cs-
145.2	wCas9	cs-
165.1	wCas9	cs-
123.6	wCas9	cs-
132.2	wCas9	cs-
52.3	wCas9	cs-
183.1	wCas9	cs-
214	wCas9	cs-
219.2	wCas9	cs-
126.3	wCas9	cs-
43.3	wCas9	cs-
231.4	wCas9	cs-
22.9	wCas9	cs-
127.6	wCas9	cs-
124.7	wCas9	cs-
186.4	wCas9	cs-
153.8	wCas9	cs-
227.9	wCas9	cs-
227.5	wCas9	cs-
14.5	wCas9	cs-
172.7	wCas9	cs-
62	wCas9	cs-
231.8	wCas9	cs-
217.9	wCas9	cs-
147.5	wCas9	cs-
159.7	wCas9	cs-
134.9	wCas9	cs-
77	wCas9	cs-
160.6	wCas9	cs-
83.2	wCas9	cs-
19.8	wCas9	cs-
20	wCas9	cs-
11.7	wCas9	cs-
198.1	wCas9	cs-
61.1	wCas9	cs-
182.5	wCas9	cs-
179.7	wCas9	cs-
52.6	wCas9	cs-
78.5	wCas9	cs-
74.7	wCas9	cs-
108.7	wCas9	cs-
11.8	wCas9	cs-
157.8	wCas9	cs-
141.6	wCas9	cs-
104	wCas9	cs-
98	wCas9	cs-
174.1	wCas9	cs-
213.2	wCas9	cs-
66.2	wCas9	cs-
27.1	wCas9	cs-
222.9	wCas9	cs-
126.8	wCas9	cs-
138.7	wCas9	cs-
98.9	wCas9	cs-
156.5	wCas9	cs-
82.1	wCas9	cs-
111	wCas9	cs-
111.8	wCas9	cs-
170.7	wCas9	cs-
145.1	wCas9	cs-
44.5	wCas9	cs-
148.3	wCas9	cs-
109.3	wCas9	cs-
62.4	wCas9	cs-
217.3	wCas9	cs-
127.9	wCas9	cs-
78	wCas9	cs-
12.3	wCas9	cs-
9.6	wCas9	cs-
178.2	wCas9	cs-
106	wCas9	cs-
211.3	wCas9	cs-
67.1	wCas9	cs-
156.8	wCas9	cs-
96.3	wCas9	cs-
44.3	wCas9	cs-
109.5	wCas9	cs-
163.5	wCas9	cs-
87.1	wCas9	cs-
29.4	wCas9	cs-
102.3	wCas9	cs-
175.4	wCas9	cs-
76.1	wCas9	cs-
52.4	wCas9	cs-
88.3	wCas9	cs-
20.3	wCas9	cs-
130.2	wCas9	cs-
100.6	wCas9	cs-
135.5	wCas9	cs-
70.6	wCas9	cs-
204.2	wCas9	cs-
6	wCas9	cs-
63.4	wCas9	cs-
188.2	wCas9	cs-
139.9	wCas9	cs-
108.7	wCas9	cs-
88.7	wCas9	cs-
226.1	wCas9	cs-
131.3	wCas9	cs-
185.8	wCas9	cs-
47.8	wCas9	cs-
187.2	wCas9	cs-
67.1	wCas9	cs-
47.8	wCas9	cs-
130.7	wCas9	cs-
183.9	wCas9	cs-
87.2	wCas9	cs-
90.6	wCas9	cs-
202	wCas9	cs-
22.2	wCas9	cs-
81.3	wCas9	cs-
78.3	wCas9	cs-
107.7	wCas9	cs-
120.5	wCas9	cs-
46.5	wCas9	cs-
139.9	wCas9	cs-
183.7	wCas9	cs-
214.2	wCas9	cs-
74.6	wCas9	cs-
64.2	wCas9	cs-
16.5	wCas9	cs-
110.5	wCas9	cs-
7.7	wCas9	cs-
157.3	wCas9	cs-
77.8	wCas9	cs-
18.7	wCas9	cs-
177.1	wCas9	cs-
219.2	wCas9	cs-
205.2	wCas9	cs-
216.4	wCas9	cs-
112.2	wCas9	cs-
96.4	wCas9	cs-
50.7	wCas9	cs-
230.1	wCas9	cs-
54.9	wCas9	cs-
217	wCas9	cs-
23.6	wCas9	cs-
138.1	wCas9	cs-
150.5	wCas9	cs-
175.5	wCas9	cs-
115.9	wCas9	cs-
115.8	wCas9	cs-
127.8	wCas9	cs-
192.1	wCas9	cs-
24.9	wCas9	cs-
140	wCas9	cs-
59.9	dCas9	cs-
73.8	dCas9	cs-
103.7	dCas9	cs-
53.6	dCas9	cs-
209.7	dCas9	cs-
147.6	dCas9	cs-
178.1	dCas9	cs-
76.8	dCas9	cs-
79	dCas9	cs-
68.8	dCas9	cs-
33.5	dCas9	cs-
230.6	dCas9	cs-
94.8	dCas9	cs-
142.9	dCas9	cs-
80.9	dCas9	cs-
29.5	dCas9	cs-
54	dCas9	cs-
59.6	dCas9	cs-
162.4	dCas9	cs-
118.5	dCas9	cs-
94.5	dCas9	cs-
60.4	dCas9	cs-
119.7	dCas9	cs-
213.4	dCas9	cs-
236.6	dCas9	cs-
99.3	dCas9	cs-
218.9	dCas9	cs-
137.1	dCas9	cs-
27.7	dCas9	cs-
80.3	dCas9	cs-
24.6	dCas9	cs-
227.7	dCas9	cs-
23.5	dCas9	cs-
182.8	dCas9	cs-
236.3	dCas9	cs-
216	dCas9	cs-
152.8	dCas9	cs-
152.1	dCas9	cs-
210.4	dCas9	cs-
219.3	dCas9	cs-
146.6	dCas9	cs-
6.6	dCas9	cs-
33.4	dCas9	cs-
99.5	dCas9	cs-
182	dCas9	cs-
218.9	dCas9	cs-
199.8	dCas9	cs-
48.2	dCas9	cs-
105.3	dCas9	cs-
203.8	dCas9	cs-
94.2	dCas9	cs-
34	dCas9	cs-
231.2	dCas9	cs-
118.6	dCas9	cs-
207.4	dCas9	cs-
127.1	dCas9	cs-
89.3	dCas9	cs-
201	dCas9	cs-
224.3	dCas9	cs-
126.3	dCas9	cs-
144	dCas9	cs-
27.1	dCas9	cs-
32.6	dCas9	cs-
193.9	dCas9	cs-
227.1	dCas9	cs-
215.7	dCas9	cs-
181.8	dCas9	cs-
146.6	dCas9	cs-
25.6	dCas9	cs-
137.4	dCas9	cs-
221.5	dCas9	cs-
125.5	dCas9	cs-
88.3	dCas9	cs-
61.3	dCas9	cs-
130	dCas9	cs-
164.7	dCas9	cs-
216.7	dCas9	cs-
93.3	dCas9	cs-
224.9	dCas9	cs-
95.7	dCas9	cs-
230.4	dCas9	cs-
189.6	dCas9	cs-
35	dCas9	cs-
52.8	dCas9	cs-
101.9	dCas9	cs-
165.6	dCas9	cs-
234	dCas9	cs-
174.5	dCas9	cs-
185.4	dCas9	cs-
215.8	dCas9	cs-
227	dCas9	cs-
81.2	dCas9	cs-
42.8	dCas9	cs-
225	dCas9	cs-
22.3	dCas9	cs-
193.8	dCas9	cs-
12.4	dCas9	cs-
164.5	dCas9	cs-
61.9	dCas9	cs-
54.9	dCas9	cs-
48.7	dCas9	cs-
164.8	dCas9	cs-
121.8	dCas9	cs-
172.8	dCas9	cs-
229.9	dCas9	cs-
151.6	dCas9	cs-
180.1	dCas9	cs-
170.2	dCas9	cs-
103.9	dCas9	cs-
137.9	dCas9	cs-
192.1	dCas9	cs-
177.6	dCas9	cs-
72.9	dCas9	cs-
140.6	dCas9	cs-
71.5	dCas9	cs-
190.3	dCas9	cs-
235.8	dCas9	cs-
199.5	dCas9	cs-
199.4	dCas9	cs-
83.6	dCas9	cs-
193.6	dCas9	cs-
128.9	dCas9	cs-
92.6	dCas9	cs-
90.2	dCas9	cs-
102.3	dCas9	cs-
221.4	dCas9	cs-
115.1	dCas9	cs-
37.5	dCas9	cs-
10.6	dCas9	cs-
87.5	dCas9	cs-
163.5	dCas9	cs-
153	dCas9	cs-
155.2	dCas9	cs-
187.8	dCas9	cs-
49.4	dCas9	cs-
37.3	dCas9	cs-
80.5	dCas9	cs-
130.4	dCas9	cs-
163.1	dCas9	cs-
209.4	dCas9	cs-
134.7	dCas9	cs-
136.7	dCas9	cs-
95.4	dCas9	cs-
93.7	dCas9	cs-
54.4	dCas9	cs-
45.6	dCas9	cs-
15	dCas9	cs-
170.2	dCas9	cs-
81	dCas9	cs-
161.6	dCas9	cs-
210.9	dCas9	cs-
211.5	dCas9	cs-
199.5	dCas9	cs-
37.9	dCas9	cs-
22.8	dCas9	cs-
29.4	dCas9	cs-
145.3	dCas9	cs-
72.6	dCas9	cs-
80.5	dCas9	cs-
37.8	dCas9	cs-
44.3	dCas9	cs-
112.6	dCas9	cs-
119.8	dCas9	cs-
149.6	dCas9	cs-
155.7	dCas9	cs-
60.6	dCas9	cs-
103.1	dCas9	cs-
185.2	dCas9	cs-
196.1	dCas9	cs-
218.6	dCas9	cs-
143.8	dCas9	cs-
165.9	dCas9	cs-
150.2	dCas9	cs-
217.2	dCas9	cs-
228.1	dCas9	cs-
19.1	dCas9	cs-
19.4	dCas9	cs-
104.3	dCas9	cs-
225.1	dCas9	cs-
65.6	dCas9	cs-
113.8	dCas9	cs-
186.3	dCas9	cs-
12.8	dCas9	cs-
82.6	dCas9	cs-
211.9	dCas9	cs-
42.5	dCas9	cs-
215.9	dCas9	cs-
231.7	dCas9	cs-
177.2	dCas9	cs-
67.6	dCas9	cs-
131.3	dCas9	cs-
84.7	dCas9	cs-
126.4	dCas9	cs-
85.7	dCas9	cs-
87.4	dCas9	cs-
87.3	dCas9	cs-
189	dCas9	cs-
153.1	dCas9	cs-
188.4	dCas9	cs-
25.8	dCas9	cs-
91.1	dCas9	cs-
85.9	dCas9	cs-
129.9	dCas9	cs-
59.9	dCas9	cs-
41.3	dCas9	cs-
229.1	dCas9	cs-
22.8	dCas9	cs-
185.4	dCas9	cs-
208	dCas9	cs-
89.3	dCas9	cs-
32.8	dCas9	cs-
112.5	dCas9	cs-
219.6	dCas9	cs-
56	dCas9	cs-
188	dCas9	cs-
81.7	dCas9	cs-
73.8	dCas9	cs-
171	dCas9	cs-
41.6	dCas9	cs-
223	dCas9	cs-
75.9	dCas9	cs-
134	dCas9	cs-
112.6	dCas9	cs-
70.5	dCas9	cs-
108.6	dCas9	cs-
172.4	dCas9	cs-
128.6	dCas9	cs-
201.7	dCas9	cs-
145.7	dCas9	cs-
46.2	dCas9	cs-
98.6	dCas9	cs-
170.6	dCas9	cs-
114.3	dCas9	cs-
106.1	dCas9	cs-
226.1	dCas9	cs-
115.3	dCas9	cs-
152.5	dCas9	cs-
211.3	dCas9	cs-
50	dCas9	cs-
37.9	dCas9	cs-
104.3	dCas9	cs-
46.4	dCas9	cs-
114.1	dCas9	cs-
190.3	dCas9	cs-
183.1	dCas9	cs-
61.7	dCas9	cs-
169.7	dCas9	cs-
15.9	dCas9	cs-
216.4	dCas9	cs-
16.3	dCas9	cs-
214.1	dCas9	cs-
77.5	dCas9	cs-
40.7	dCas9	cs-
76.3	dCas9	cs-
29.6	dCas9	cs-
57.5	dCas9	cs-
48.6	dCas9	cs-
196.6	dCas9	cs-
44	dCas9	cs-
144.9	dCas9	cs-
149	dCas9	cs-
82.8	dCas9	cs-
65.1	dCas9	cs-
183.4	dCas9	cs-
151.6	dCas9	cs-
140.2	dCas9	cs-
21.8	dCas9	cs-
54.7	dCas9	cs-
103.7	dCas9	cs-
22.6	dCas9	cs-
172.4	dCas9	cs-
228.9	dCas9	cs-
96.7	dCas9	cs-
170.5	dCas9	cs-
165	dCas9	cs-
212.3	wCas9	cs-
41.5	wCas9	cs-
168.9	wCas9	cs-
140.6	wCas9	cs-
55.1	wCas9	cs-
99.6	wCas9	cs-
89.4	wCas9	cs-
52.5	wCas9	cs-
104.4	wCas9	cs-
18.4	wCas9	cs-
85.7	wCas9	cs-
213.2	wCas9	cs-
12.7	wCas9	cs-
201.6	wCas9	cs-
64	wCas9	cs-
141.3	wCas9	cs-
100.1	wCas9	cs-
106.7	wCas9	cs-
228.2	wCas9	cs-
138.2	wCas9	cs-
114.8	wCas9	cs-
33.8	wCas9	cs-
68.8	wCas9	cs-
145.3	wCas9	cs-
101.3	wCas9	cs-
115	wCas9	cs-
184.5	wCas9	cs-
189.9	wCas9	cs-
143.6	wCas9	cs-
151.8	wCas9	cs-
174.4	wCas9	cs-
216.4	wCas9	cs-
208.4	wCas9	cs-
141.2	wCas9	cs-
74.9	wCas9	cs-
178.5	wCas9	cs-
107.5	wCas9	cs-
122.4	wCas9	cs-
211.2	wCas9	cs-
211	wCas9	cs-
98.6	wCas9	cs-
71.6	wCas9	cs-
56.2	wCas9	cs-
8.5	wCas9	cs-
29.8	wCas9	cs-
183.2	wCas9	cs-
66.2	wCas9	cs-
95.6	wCas9	cs-
72.9	wCas9	cs-
14.2	wCas9	cs-
49	wCas9	cs-
109.7	wCas9	cs-
110.9	wCas9	cs-
228.7	wCas9	cs-
100.6	wCas9	cs-
11.4	wCas9	cs-
28.4	wCas9	cs-
32.7	wCas9	cs-
173.8	wCas9	cs-
80.2	wCas9	cs-
157.9	wCas9	cs-
192	wCas9	cs-
28.9	wCas9	cs-
111.5	wCas9	cs-
47.4	wCas9	cs-
167.3	wCas9	cs-
150	wCas9	cs-
71.9	wCas9	cs-
195.4	wCas9	cs-
224.7	wCas9	cs-
13.8	wCas9	cs-
235.9	wCas9	cs-
82.4	wCas9	cs-
94.2	wCas9	cs-
73.6	wCas9	cs-
152	wCas9	cs-
120.3	wCas9	cs-
85.4	wCas9	cs-
114.7	wCas9	cs-
185.7	wCas9	cs-
228	wCas9	cs-
61.3	wCas9	cs-
69.4	wCas9	cs-
221.1	wCas9	cs-
155.8	wCas9	cs-
231	wCas9	cs-
134	wCas9	cs-
194	wCas9	cs-
217.6	wCas9	cs-
170.1	wCas9	cs-
18.9	wCas9	cs-
186.3	wCas9	cs-
76.8	wCas9	cs-
98.3	wCas9	cs-
172.1	wCas9	cs-
174.8	wCas9	cs-
126.5	wCas9	cs-
112.5	wCas9	cs-
48.4	wCas9	cs-
232.1	wCas9	cs-
50.9	wCas9	cs-
121.5	wCas9	cs-
40.1	wCas9	cs-
162.8	wCas9	cs-
161.9	wCas9	cs-
235.2	wCas9	cs-
194.4	wCas9	cs-
206.2	wCas9	cs-
27.5	wCas9	cs-
112.5	wCas9	cs-
49.6	wCas9	cs-
156.8	wCas9	cs-
45.7	wCas9	cs-
119.9	wCas9	cs-
229.7	wCas9	cs-
224.1	wCas9	cs-
109.3	wCas9	cs-
223.5	wCas9	cs-
153.4	wCas9	cs-
130.6	wCas9	cs-
166.2	wCas9	cs-
125.7	wCas9	cs-
209.6	wCas9	cs-
16.3	wCas9	cs-
45.6	wCas9	cs-
197	wCas9	cs-
97	wCas9	cs-
218.6	wCas9	cs-
139.5	wCas9	cs-
146.3	wCas9	cs-
161.5	wCas9	cs-
97.9	wCas9	cs-
27.7	wCas9	cs-
23.9	wCas9	cs-
159.6	wCas9	cs-
150.8	wCas9	cs-
37	wCas9	cs-
84.2	wCas9	cs-
85.7	wCas9	cs-
137.4	wCas9	cs-
169.2	wCas9	cs-
209.1	wCas9	cs-
77.3	wCas9	cs-
43.5	wCas9	cs-
222.2	wCas9	cs-
119.1	wCas9	cs-
118.9	wCas9	cs-
140.2	wCas9	cs-
169.9	wCas9	cs-
33.1	wCas9	cs-
60	wCas9	cs-
153.1	wCas9	cs-
126.9	wCas9	cs-
233	wCas9	cs-
212.6	wCas9	cs-
172.7	wCas9	cs-
16.8	wCas9	cs-
176.5	wCas9	cs-
108.4	wCas9	cs-
176.4	wCas9	cs-
80.3	wCas9	cs-
37	wCas9	cs-
128.2	wCas9	cs-
55.7	wCas9	cs-
228.3	wCas9	cs-
123.6	wCas9	cs-
53.3	wCas9	cs-
152.4	wCas9	cs-
6.1	wCas9	cs-
97.8	wCas9	cs-
108	wCas9	cs-
41.9	wCas9	cs-
31.8	wCas9	cs-
17.7	wCas9	cs-
209	wCas9	cs-
137.6	wCas9	cs-
70.2	wCas9	cs-
31.3	wCas9	cs-
196.4	wCas9	cs-
235.9	wCas9	cs-
107	wCas9	cs-
232.8	wCas9	cs-
232.7	wCas9	cs-
24.1	wCas9	cs-
165.4	wCas9	cs-
98.1	wCas9	cs-
233.5	wCas9	cs-
97.7	wCas9	cs-
221.2	wCas9	cs-
97.6	wCas9	cs-
225.9	wCas9	cs-
77.6	wCas9	cs-
217.4	wCas9	cs-
18.4	wCas9	cs-
119.2	wCas9	cs-
174.8	wCas9	cs-
132.9	wCas9	cs-
125.9	wCas9	cs-
56	wCas9	cs-
65.1	wCas9	cs-
15.7	wCas9	cs-
213.8	wCas9	cs-
136.5	wCas9	cs-
186.6	wCas9	cs-
201.1	wCas9	cs-
110.8	wCas9	cs-
30.1	wCas9	cs-
168.3	wCas9	cs-
197.6	wCas9	cs-
220.1	wCas9	cs-
166.9	wCas9	cs-
118.9	wCas9	cs-
116.8	wCas9	cs-
170.4	wCas9	cs-
198.1	wCas9	cs-
19.1	wCas9	cs-
125	wCas9	cs-
66.1	wCas9	cs-
222.9	wCas9	cs-
209.2	wCas9	cs-
131.7	wCas9	cs-
169.2	wCas9	cs-
110.9	wCas9	cs-
220.1	wCas9	cs-
105.2	wCas9	cs-
34	wCas9	cs-
21	wCas9	cs-
233.5	wCas9	cs-
144.7	wCas9	cs-
105.9	wCas9	cs-
112.8	wCas9	cs-
170.4	wCas9	cs-
203.3	wCas9	cs-
170.2	wCas9	cs-
217.9	wCas9	cs-
217.9	wCas9	cs-
84.2	wCas9	cs-
109.7	wCas9	cs-
207	wCas9	cs-
231.6	wCas9	cs-
150.1	wCas9	cs-
185.8	wCas9	cs-
9	wCas9	cs-
209.1	wCas9	cs-
81.7	wCas9	cs-
206.5	wCas9	cs-
24	wCas9	cs-
97	wCas9	cs-
119.4	wCas9	cs-
28.1	wCas9	cs-
127	wCas9	cs-
66.9	wCas9	cs-
135	wCas9	cs-
116.7	wCas9	cs-
120.5	wCas9	cs-
124.9	wCas9	cs-
167.6	wCas9	cs-
174.7	wCas9	cs-
48.5	wCas9	cs-
57.3	wCas9	cs-
185.6	wCas9	cs-
192.3	wCas9	cs-
25.4	wCas9	cs-
155.8	wCas9	cs-
162.1	wCas9	cs-
81.6	wCas9	cs-
92.7	wCas9	cs-
171.7	wCas9	cs-
188	wCas9	cs-
18.2	wCas9	cs-
111.5	wCas9	cs-
114.7	wCas9	cs-
35.5	wCas9	cs-
45.6	wCas9	cs-
66.6	wCas9	cs-
74.2	wCas9	cs-
231.1	wCas9	cs-
223.5	wCas9	cs-
201.4	wCas9	cs-
223.9	wCas9	cs-
216	wCas9	cs-
207.1	wCas9	cs-
147.1	wCas9	cs-
71.8	wCas9	cs-
119.1	wCas9	cs-
132.8	wCas9	cs-
154	wCas9	cs-
120.3	wCas9	cs-
122.9	wCas9	cs-
76.5	wCas9	cs-
50.5	wCas9	cs-
183.8	wCas9	cs-
189.3	wCas9	cs-
41	wCas9	cs-
58.5	wCas9	cs-
84.7	wCas9	cs-
94.7	wCas9	cs-
175.5	wCas9	cs-
59	wCas9	cs-
67.7	wCas9	cs-
193	wCas9	cs-
195.5	wCas9	cs-
227.1	wCas9	cs-
219.7	wCas9	cs-
211.2	wCas9	cs-
34.2	wCas9	cs-
135.6	wCas9	cs-
41.7	wCas9	cs-
15.4	wCas9	cs-
43.3	wCas9	cs-
73.4	wCas9	cs-
28	wCas9	cs-
73.8	wCas9	cs-
79.4	wCas9	cs-
169.8	wCas9	cs-
122.4	wCas9	cs-
158.6	wCas9	cs-
195.6	wCas9	cs-
182.5	wCas9	cs-
8.5	wCas9	cs-
46.5	wCas9	cs-
84.9	wCas9	cs-
27.9	wCas9	cs-
176.4	wCas9	cs-
49.6	wCas9	cs-
21.5	wCas9	cs-
81.4	wCas9	cs-
97.7	wCas9	cs-
120.9	wCas9	cs-
206.8	wCas9	cs-
149.9	wCas9	cs-
72.8	wCas9	cs-
158.2	wCas9	cs-
76	wCas9	cs-
114.3	wCas9	cs-
100	wCas9	cs-
115.2	wCas9	cs-
186.1	wCas9	cs-
203.6	wCas9	cs-
223.3	wCas9	cs-
187	wCas9	cs-
151.9	wCas9	cs-
239	wCas9	cs-
218.8	wCas9	cs-
158.7	wCas9	cs-
219.4	wCas9	cs-
216.6	wCas9	cs-
219.5	wCas9	cs-
17.1	wCas9	cs-
79.1	wCas9	cs-
87.6	wCas9	cs-
22.9	wCas9	cs-
219.7	wCas9	cs-
22.9	wCas9	cs-
149.1	wCas9	cs-
145.6	wCas9	cs-
65.1	wCas9	cs-
193.9	wCas9	cs-
158.5	wCas9	cs-
222.6	wCas9	cs-
106.5	wCas9	cs-
188.2	wCas9	cs-
57.5	wCas9	cs-
115.7	wCas9	cs-
99.5	wCas9	cs-
84.4	wCas9	cs-
228.6	wCas9	cs-
91.7	wCas9	cs-
167.9	wCas9	cs-
139	wCas9	cs-
195.2	wCas9	cs-
211.3	wCas9	cs-
89.1	wCas9	cs-
207.1	wCas9	cs-
11.6	wCas9	cs-
11.7	wCas9	cs-
169.9	wCas9	cs-
74.1	wCas9	cs-
179.3	wCas9	cs-
131.3	wCas9	cs-
223.7	wCas9	cs-
188.4	wCas9	cs-
215.5	wCas9	cs-
52.2	wCas9	cs-
126.6	dCas9	cs-
28.8	dCas9	cs-
111.7	dCas9	cs-
68.7	dCas9	cs-
34.5	dCas9	cs-
208.4	dCas9	cs-
36.1	dCas9	cs-
70.3	dCas9	cs-
163.3	dCas9	cs-
46.1	dCas9	cs-
65.6	dCas9	cs-
149.8	dCas9	cs-
231.8	dCas9	cs-
166	dCas9	cs-
60.5	dCas9	cs-
144.5	dCas9	cs-
190.8	dCas9	cs-
87.6	dCas9	cs-
22.4	dCas9	cs-
46.1	dCas9	cs-
30.4	dCas9	cs-
162.4	dCas9	cs-
17.4	dCas9	cs-
33.7	dCas9	cs-
60	dCas9	cs-
56.7	dCas9	cs-
30.9	dCas9	cs-
31.6	dCas9	cs-
76.2	dCas9	cs-
76.5	dCas9	cs-
50.5	dCas9	cs-
175.3	dCas9	cs-
90.1	dCas9	cs-
208.3	dCas9	cs-
17.5	dCas9	cs-
123.7	dCas9	cs-
12.9	dCas9	cs-
164.6	dCas9	cs-
15.5	dCas9	cs-
201.6	dCas9	cs-
158.1	dCas9	cs-
82.8	dCas9	cs-
192	dCas9	cs-
156.4	dCas9	cs-
115.3	dCas9	cs-
12.4	dCas9	cs-
183.3	dCas9	cs-
225.6	dCas9	cs-
205.2	dCas9	cs-
185.5	dCas9	cs-
110.6	dCas9	cs-
162.4	dCas9	cs-
217.5	dCas9	cs-
74.6	dCas9	cs-
71.2	dCas9	cs-
143.2	dCas9	cs-
227.8	dCas9	cs-
116.4	dCas9	cs-
123	dCas9	cs-
161.1	dCas9	cs-
232.7	dCas9	cs-
99.1	dCas9	cs-
222	dCas9	cs-
104.8	dCas9	cs-
148.3	dCas9	cs-
100.5	dCas9	cs-
187.2	dCas9	cs-
197.8	dCas9	cs-
24.1	dCas9	cs-
73.6	dCas9	cs-
129.3	dCas9	cs-
174.9	dCas9	cs-
116.2	dCas9	cs-
53.5	dCas9	cs-
76.9	dCas9	cs-
10.5	dCas9	cs-
144.6	dCas9	cs-
171.8	dCas9	cs-
95.3	dCas9	cs-
87.7	dCas9	cs-
215.6	dCas9	cs-
22.5	dCas9	cs-
176.7	dCas9	cs-
199.4	dCas9	cs-
213	dCas9	cs-
76.7	dCas9	cs-
237.2	dCas9	cs-
79.3	dCas9	cs-
146.8	dCas9	cs-
47.9	dCas9	cs-
197.9	dCas9	cs-
86.8	dCas9	cs-
146.3	dCas9	cs-
170.2	dCas9	cs-
70.2	dCas9	cs-
221.8	dCas9	cs-
31.4	dCas9	cs-
52.6	dCas9	cs-
227.1	dCas9	cs-
221.4	dCas9	cs-
86.3	dCas9	cs-
78.4	dCas9	cs-
96.5	dCas9	cs-
29.4	dCas9	cs-
222.1	dCas9	cs-
138.8	dCas9	cs-
73.3	dCas9	cs-
163.6	dCas9	cs-
68	dCas9	cs-
201.2	dCas9	cs-
216.1	dCas9	cs-
230.9	dCas9	cs-
235.6	dCas9	cs-
186.9	dCas9	cs-
197.5	dCas9	cs-
24.7	dCas9	cs-
44.7	dCas9	cs-
186.2	dCas9	cs-
186.9	dCas9	cs-
22.9	dCas9	cs-
185.8	dCas9	cs-
64	dCas9	cs-
20.8	dCas9	cs-
190.7	dCas9	cs-
228.7	dCas9	cs-
69.8	dCas9	cs-
50	dCas9	cs-
142.4	dCas9	cs-
156.6	dCas9	cs-
215.6	dCas9	cs-
16	dCas9	cs-
14.7	dCas9	cs-
171.1	dCas9	cs-
151.2	dCas9	cs-
162.9	dCas9	cs-
228.4	dCas9	cs-
6.6	dCas9	cs-
107.3	dCas9	cs-
219.3	dCas9	cs-
95.7	dCas9	cs-
119.6	dCas9	cs-
187.1	dCas9	cs-
218.8	dCas9	cs-
230.9	dCas9	cs-
198.1	dCas9	cs-
178.3	dCas9	cs-
230.7	dCas9	cs-
21.4	dCas9	cs-
83.7	dCas9	cs-
52.3	dCas9	cs-
171.8	dCas9	cs-
135	dCas9	cs-
212.4	dCas9	cs-
234.7	dCas9	cs-
220.3	dCas9	cs-
42.6	dCas9	cs-
84.1	dCas9	cs-
152	dCas9	cs-
148.9	dCas9	cs-
74.1	dCas9	cs-
206.9	dCas9	cs-
180.2	dCas9	cs-
234.2	dCas9	cs-
228.9	dCas9	cs-
122.3	dCas9	cs-
190.8	dCas9	cs-
34.3	dCas9	cs-
100	dCas9	cs-
163.1	dCas9	cs-
186.7	dCas9	cs-
164.2	dCas9	cs-
120	dCas9	cs-
127.7	dCas9	cs-
181.6	dCas9	cs-
189.7	dCas9	cs-
151	dCas9	cs-
156.4	dCas9	cs-
214.7	dCas9	cs-
221.4	dCas9	cs-
222.2	dCas9	cs-
195.7	dCas9	cs-
205	dCas9	cs-
112.6	dCas9	cs-
171.7	dCas9	cs-
78.9	dCas9	cs-
84.1	dCas9	cs-
90.9	dCas9	cs-
128.9	dCas9	cs-
143.7	dCas9	cs-
212.2	dCas9	cs-
102.7	dCas9	cs-
236.7	dCas9	cs-
126.2	dCas9	cs-
156.3	dCas9	cs-
144.8	dCas9	cs-
83.7	dCas9	cs-
222.4	dCas9	cs-
118.9	dCas9	cs-
51.5	dCas9	cs-
162.4	dCas9	cs-
172.9	dCas9	cs-
123.9	dCas9	cs-
198.9	dCas9	cs-
214.3	dCas9	cs-
203.9	dCas9	cs-
58.5	dCas9	cs-
141.2	dCas9	cs-
109.3	dCas9	cs-
213.5	dCas9	cs-
222.8	dCas9	cs-
229	dCas9	cs-
208.8	dCas9	cs-
43.5	dCas9	cs-
135.3	dCas9	cs-
110.2	dCas9	cs-
41.1	dCas9	cs-
163.8	dCas9	cs-
17	dCas9	cs-
94.4	dCas9	cs-
137.7	dCas9	cs-
213.8	dCas9	cs-
196.2	dCas9	cs-
229.2	dCas9	cs-
183.1	dCas9	cs-
121.7	dCas9	cs-
73.2	dCas9	cs-
78.8	dCas9	cs-
53.7	dCas9	cs-
38.2	dCas9	cs-
181.4	dCas9	cs-
230.4	dCas9	cs-
146.8	dCas9	cs-
172.4	dCas9	cs-
225.3	dCas9	cs-
23.2	dCas9	cs-
169.8	dCas9	cs-
114	dCas9	cs-
18.1	dCas9	cs-
221.1	dCas9	cs-
25.6	dCas9	cs-
196.6	dCas9	cs-
203.1	dCas9	cs-
38.5	dCas9	cs-
153.7	dCas9	cs-
209.5	dCas9	cs-
112.5	dCas9	cs-
20.7	dCas9	cs-
176.4	dCas9	cs-
34.8	dCas9	cs-
61.3	dCas9	cs-
215.3	dCas9	cs-
17	dCas9	cs-
222.4	dCas9	cs-
194.3	dCas9	cs-
218.4	dCas9	cs-
54.4	dCas9	cs-
74.8	dCas9	cs-
96	dCas9	cs-
132.8	dCas9	cs-
15.5	dCas9	cs-
72.8	dCas9	cs-
114.6	dCas9	cs-
155.9	dCas9	cs-
96	dCas9	cs-
107.8	dCas9	cs-
182.3	dCas9	cs-
199.8	dCas9	cs-
202.7	dCas9	cs-
201.4	dCas9	cs-
156.2	dCas9	cs-
235.1	dCas9	cs-
121.9	dCas9	cs-
46.4	dCas9	cs-
136	dCas9	cs-
32.3	dCas9	cs-
105.6	dCas9	cs-
107.2	dCas9	cs-
107.1	dCas9	cs-
31.5	dCas9	cs-
20.2	dCas9	cs-
166.2	dCas9	cs-
36.9	dCas9	cs-
102.1	dCas9	cs-
183.5	dCas9	cs-
152.4	dCas9	cs-
153	dCas9	cs-
194.8	dCas9	cs-
55.7	dCas9	cs-
96.8	dCas9	cs-
125.4	dCas9	cs-
171.9	dCas9	cs-
198	dCas9	cs-
145.6	dCas9	cs-
154.7	dCas9	cs-
112.8	dCas9	cs-
124.4	dCas9	cs-
205	dCas9	cs-
213.6	dCas9	cs-
226.5	dCas9	cs-
121.4	dCas9	cs-
108.2	dCas9	cs-
82.9	dCas9	cs-
229	dCas9	cs-
214.1	dCas9	cs-
99.1	dCas9	cs-
25	dCas9	cs-
168.3	dCas9	cs-
116.9	dCas9	cs-
170.7	dCas9	cs-
88	dCas9	cs-
142.2	dCas9	cs-
134.2	dCas9	cs-
141.6	dCas9	cs-
76.1	dCas9	cs-
81.4	dCas9	cs-
147.1	dCas9	cs-
47.3	dCas9	cs-
14.8	dCas9	cs-
110.1	dCas9	cs-
111.6	dCas9	cs-
160	dCas9	cs-
63.8	dCas9	cs-
114.8	dCas9	cs-
149.7	dCas9	cs-
147.8	dCas9	cs-
207.6	dCas9	cs-
55.5	dCas9	cs-
84	dCas9	cs-
188.3	dCas9	cs-
26.2	dCas9	cs-
13.4	dCas9	cs-
82.3	dCas9	cs-
36.7	dCas9	cs-
114.2	dCas9	cs-
165.2	dCas9	cs-
190.9	dCas9	cs-
150.7	dCas9	cs-
47.5	dCas9	cs-
73.6	dCas9	cs-
36.4	dCas9	cs-
167.4	dCas9	cs-
46.5	dCas9	cs-
229.6	dCas9	cs-
135.9	dCas9	cs-
186.9	dCas9	cs-
25.4	dCas9	cs-
132.5	wCas9	cs+
120.4	wCas9	cs+
134.1	wCas9	cs+
109.8	wCas9	cs+
199.2	wCas9	cs+
234	wCas9	cs+
225.6	wCas9	cs+
225.3	wCas9	cs+
52.8	wCas9	cs+
217.4	wCas9	cs+
73.6	wCas9	cs+
180.9	wCas9	cs+
39.2	wCas9	cs+
71.3	wCas9	cs+
53.2	wCas9	cs+
58.3	wCas9	cs+
79.3	wCas9	cs+
101.4	wCas9	cs+
69.8	wCas9	cs+
112.3	wCas9	cs+
217.8	wCas9	cs+
67.3	wCas9	cs+
136.8	wCas9	cs+
172.2	wCas9	cs+
62.4	wCas9	cs+
183.5	wCas9	cs+
138.3	wCas9	cs+
59.1	wCas9	cs+
69.6	wCas9	cs+
71.1	wCas9	cs+
71.1	wCas9	cs+
232.3	wCas9	cs+
224.8	wCas9	cs+
235.4	wCas9	cs+
166.2	wCas9	cs+
54.2	wCas9	cs+
184.1	wCas9	cs+
104.7	wCas9	cs+
174.5	wCas9	cs+
209.9	wCas9	cs+
209.2	wCas9	cs+
206.5	wCas9	cs+
222.2	wCas9	cs+
234.3	wCas9	cs+
224.6	wCas9	cs+
148.8	wCas9	cs+
57.1	wCas9	cs+
72.5	wCas9	cs+
9.2	wCas9	cs+
22.5	wCas9	cs+
53.8	wCas9	cs+
76.6	wCas9	cs+
85	wCas9	cs+
108.7	wCas9	cs+
33.6	wCas9	cs+
228.5	wCas9	cs+
72.3	wCas9	cs+
46.4	wCas9	cs+
94.8	wCas9	cs+
65.1	wCas9	cs+
61.7	wCas9	cs+
74.9	wCas9	cs+
179.4	wCas9	cs+
135.7	wCas9	cs+
71.4	wCas9	cs+
60.9	wCas9	cs+
124.4	wCas9	cs+
100.3	wCas9	cs+
57.7	wCas9	cs+
52.4	wCas9	cs+
118.9	wCas9	cs+
133.2	wCas9	cs+
132.4	wCas9	cs+
65.2	wCas9	cs+
181.5	wCas9	cs+
86.9	wCas9	cs+
147.2	wCas9	cs+
115.5	wCas9	cs+
217.5	wCas9	cs+
207.6	wCas9	cs+
178.7	wCas9	cs+
113.1	wCas9	cs+
58.4	wCas9	cs+
116.9	wCas9	cs+
224.9	wCas9	cs+
147	wCas9	cs+
82.2	wCas9	cs+
178.8	wCas9	cs+
41.1	wCas9	cs+
101.1	wCas9	cs+
115.1	wCas9	cs+
95.7	wCas9	cs+
233.3	wCas9	cs+
61.2	wCas9	cs+
105.9	wCas9	cs+
137.6	wCas9	cs+
137	wCas9	cs+
232.1	wCas9	cs+
92.5	wCas9	cs+
117.3	wCas9	cs+
84.5	wCas9	cs+
48.1	wCas9	cs+
73.1	wCas9	cs+
126	wCas9	cs+
56.5	wCas9	cs+
14.6	wCas9	cs+
82.4	wCas9	cs+
169.2	wCas9	cs+
68.9	wCas9	cs+
216.3	wCas9	cs+
110.6	wCas9	cs+
61.9	wCas9	cs+
69.7	wCas9	cs+
20.1	wCas9	cs+
122.2	wCas9	cs+
84.2	wCas9	cs+
53.7	wCas9	cs+
82.4	wCas9	cs+
93.6	wCas9	cs+
46.3	wCas9	cs+
177.5	wCas9	cs+
74.3	wCas9	cs+
175.8	wCas9	cs+
152.3	wCas9	cs+
148.1	wCas9	cs+
51.4	wCas9	cs+
130.4	wCas9	cs+
160.6	wCas9	cs+
39.2	wCas9	cs+
79.8	wCas9	cs+
58.8	wCas9	cs+
104.3	wCas9	cs+
104.8	wCas9	cs+
90.5	wCas9	cs+
31	wCas9	cs+
63	wCas9	cs+
53.6	wCas9	cs+
188.2	wCas9	cs+
105.9	wCas9	cs+
108.2	wCas9	cs+
62	wCas9	cs+
140.1	wCas9	cs+
66	wCas9	cs+
76.5	wCas9	cs+
52	wCas9	cs+
51.5	wCas9	cs+
69.5	wCas9	cs+
80.3	wCas9	cs+
105.3	wCas9	cs+
195.8	wCas9	cs+
80.5	wCas9	cs+
51.3	wCas9	cs+
155.6	wCas9	cs+
16.5	wCas9	cs+
58	wCas9	cs+
175	wCas9	cs+
166.5	wCas9	cs+
234.7	wCas9	cs+
170.4	wCas9	cs+
53.4	wCas9	cs+
167.9	wCas9	cs+
171.6	wCas9	cs+
107.5	wCas9	cs+
51.8	wCas9	cs+
75.7	wCas9	cs+
109.5	wCas9	cs+
109.1	wCas9	cs+
123.7	wCas9	cs+
204.3	wCas9	cs+
12.6	wCas9	cs+
71.6	wCas9	cs+
60.1	wCas9	cs+
184.6	wCas9	cs+
101.7	wCas9	cs+
144.8	wCas9	cs+
232.4	wCas9	cs+
93.3	wCas9	cs+
83.8	wCas9	cs+
145.3	wCas9	cs+
168.1	wCas9	cs+
59.9	wCas9	cs+
122.1	wCas9	cs+
210.9	wCas9	cs+
84.3	wCas9	cs+
56.3	wCas9	cs+
183.2	wCas9	cs+
80.4	wCas9	cs+
48.9	wCas9	cs+
49.3	wCas9	cs+
58.1	wCas9	cs+
59.7	wCas9	cs+
132	wCas9	cs+
161	wCas9	cs+
194.8	wCas9	cs+
96.1	wCas9	cs+
73	wCas9	cs+
149	wCas9	cs+
64.8	wCas9	cs+
139.2	wCas9	cs+
208.2	wCas9	cs+
55.4	wCas9	cs+
44.8	wCas9	cs+
124	wCas9	cs+
59	wCas9	cs+
143.2	wCas9	cs+
147.9	wCas9	cs+
97.7	wCas9	cs+
174.6	wCas9	cs+
74.6	wCas9	cs+
50.7	wCas9	cs+
73.9	wCas9	cs+
130	wCas9	cs+
50.2	wCas9	cs+
56.4	wCas9	cs+
116.9	wCas9	cs+
70.5	wCas9	cs+
91.8	wCas9	cs+
73.2	wCas9	cs+
68.1	wCas9	cs+
95.6	wCas9	cs+
77.7	wCas9	cs+
10.1	wCas9	cs+
49.9	wCas9	cs+
105.3	wCas9	cs+
90.2	wCas9	cs+
141.4	wCas9	cs+
127.5	wCas9	cs+
92.1	wCas9	cs+
216.9	wCas9	cs+
65	wCas9	cs+
82.9	wCas9	cs+
79.2	wCas9	cs+
174	wCas9	cs+
130.9	wCas9	cs+
65.5	wCas9	cs+
72.4	wCas9	cs+
116.8	wCas9	cs+
91.3	wCas9	cs+
50.9	wCas9	cs+
232.8	wCas9	cs+
78.1	wCas9	cs+
60.3	wCas9	cs+
53	wCas9	cs+
52.4	wCas9	cs+
80.7	wCas9	cs+
95.7	wCas9	cs+
47.8	wCas9	cs+
126	wCas9	cs+
91.5	wCas9	cs+
101.9	wCas9	cs+
70.6	wCas9	cs+
66.7	wCas9	cs+
86.2	wCas9	cs+
86.3	wCas9	cs+
194	wCas9	cs+
98.7	wCas9	cs+
103.7	wCas9	cs+
8.7	wCas9	cs+
136.9	wCas9	cs+
98.1	wCas9	cs+
130.6	wCas9	cs+
63.9	wCas9	cs+
75.1	wCas9	cs+
56.2	wCas9	cs+
77.3	wCas9	cs+
54.1	wCas9	cs+
36.5	wCas9	cs+
80.4	wCas9	cs+
135.1	wCas9	cs+
68	wCas9	cs+
119.9	wCas9	cs+
79.2	wCas9	cs+
60.6	wCas9	cs+
74.2	wCas9	cs+
164.9	wCas9	cs+
78.8	wCas9	cs+
97.5	wCas9	cs+
76.9	wCas9	cs+
48.6	wCas9	cs+
193.2	wCas9	cs+
61.1	wCas9	cs+
98.3	wCas9	cs+
55.8	wCas9	cs+
48	wCas9	cs+
193.7	wCas9	cs+
108.3	wCas9	cs+
49.7	wCas9	cs+
79.5	wCas9	cs+
121.5	wCas9	cs+
220.6	wCas9	cs+
46.5	wCas9	cs+
61.5	wCas9	cs+
132.9	wCas9	cs+
102.4	wCas9	cs+
105.5	wCas9	cs+
81.9	wCas9	cs+
54.4	wCas9	cs+
78.5	wCas9	cs+
106.2	wCas9	cs+
84.6	wCas9	cs+
186.5	wCas9	cs+
61	wCas9	cs+
158.8	wCas9	cs+
144.9	wCas9	cs+
126.8	wCas9	cs+
72.4	wCas9	cs+
57.4	wCas9	cs+
86.4	wCas9	cs+
93.6	wCas9	cs+
60.8	wCas9	cs+
111.5	wCas9	cs+
115.1	wCas9	cs+
106.3	wCas9	cs+
[truncated: 7,141 more rows]

## Sheet: e
x	y
-22	0.0780357
-18	0.278932
-17	0.400824
-16	0.618819
-15	0.316968
-14	0.377941
-13	0.61497
-12	0.421215
-11	0.389614
-10	0.391201
-9	-0.187963
-8	-0.272684
-7	-0.308771
-7	0.851812
-3	-0.52173
0	1.05266
1	0.96311
5	1.02406
7	0.627567
9	0.35562
10	0.193958
11	0.0754403
12	0.121129
13	0.0816232
14	0.149098
15	0.113845
16	0.108697
17	0.0473231
18	0.00414843
19	0.0384619
20	0.168192
21	0.439169
22	0.390269
23	0.441346
24	-0.166735
24	0.694711
25	-0.193387
26	-0.321664
26	0.847286
27	-0.454311
27	0.860804
28	0.900752
28	-0.729101
29	-0.563141
30	-0.789776
31	-0.586224
31	0.883977
32	-0.682714
33	-0.729743
33	0.892811
34	-0.888662
35	0.931028
35	-0.849938
36	1.02348
37	0.977467
38	1.1726
38	2.02757
-11	1.39266
-9	-0.704148
-6	1.17669
-4	1.02464
-3	1.05631
-1	0.908533
2	1.09789
3	0.883389
6	1.30053
7	1.27968
8	1.28165
9	1.14311
10	0.972081
11	1.08813
15	-0.0536843
16	-0.25115
17	-0.230974
18	-0.0811238
22	0.494366
24	-0.21309
24	-1.74621
25	-1.74448
25	-0.280194
25	1.52685
25	0.89244
26	-0.517536
26	-1.89109
27	-1.96754
27	-0.506246
27	0.743757
28	-2.12392
28	1.59992
28	0.817064
29	1.54865
29	-2.17473
-9	0.0334939
-4	0.360666
-3	-0.204632
0	0.808739
5	0.662257
7	0.234816
11	-0.52252
12	-0.541735
13	-0.394759
14	-0.426145
15	-0.546591
16	-0.397479
16	0.547451
17	-0.38193
18	-0.220674
19	-0.225635
20	-0.581538
21	-0.544773
22	-0.273088
23	0.743076
24	-0.811523
24	0.297936
25	-0.99327
25	0.0929688
25	0.863679
26	-0.958272
26	0.912545
27	-0.791758
28	-1.20218
29	-1.31252
30	-1.58442
31	1.07465
31	-0.934202
32	1.24237
32	0.247447
32	-1.61548
33	1.34409
33	-1.21336
34	1.35015
34	-1.36353
35	0.303384
35	-1.17619
36	1.43889
36	-1.28462
37	0.425781
37	1.35374
37	-1.43568
38	0.465193
38	1.40101
38	-1.4742
39	1.52797
39	0.4496
39	-1.41803
40	1.91854
40	-1.26344
40	0.676776
-42	0.764335
-41	0.584468
-40	0.326882
-32	0.537869
-31	0.181685
-30	-0.196365
-29	-0.143782
-28	0.566596
-26	0.271404
-25	-0.0779715
-24	-0.00220406
-23	0.156992
-22	-0.0664394
-21	-0.00220895
-20	-0.0342482
-18	0.075259
-17	0.04456
-16	0.177831
-15	0.148641
-13	-0.654748
-13	0.192584
-12	-0.468131
-12	0.30547
-11	-0.699276
-10	-0.804684
-10	0.266173
-9	-0.82953
-9	0.345043
-8	-0.788914
-7	-0.842119
-7	0.406453
-6	-0.545417
-6	0.46303
-5	0.330716
-4	0.389659
-4	-0.60896
-3	0.452656
-2	-0.684743
-2	0.496893
-1	-0.908912
-1	0.419583
0	0.461286
1	0.350841
2	0.465312
3	0.420247
4	0.562758
5	0.621435
6	0.840604
7	0.309496
8	0.0275222
9	0.145641
10	-0.15064
10	0.69159
11	-0.419804
11	0.813117
12	0.777501
12	-0.465523
13	-0.590239
13	1.19849
14	-0.618398
14	1.08227
15	1.37572
16	-0.303205
16	1.32442
17	1.29363
18	1.31359
18	-0.324926
19	1.44597
19	-0.341973
20	1.64294
20	-0.852412
21	1.65664
22	1.64483
22	-0.38082
23	1.51463
23	-0.268738
24	1.39614
24	-0.232151
24	-0.853519
25	-0.833378
25	1.48814
26	1.60736
27	1.50261
28	1.60603
28	-0.647168
29	1.59036
30	1.58085
31	1.47661
31	-0.692413
31	-1.31317
32	1.42504
32	-1.36178
32	-0.74093
33	-0.66815
33	-1.28816
33	1.65677
34	1.77922
35	1.6767
36	1.75555
37	1.63004
37	-0.930623
38	1.89075
38	-0.90581
39	-0.701278
39	1.85975
40	-0.798153
40	1.92181
40	-2.03271
41	1.82474
41	-2.05684
42	-2.1317
42	1.98332
42	-0.732459
43	1.94193
43	-2.47857
43	-0.92587
44	-2.44298
44	2.05639
44	-0.967349
-26	0.00834496
-25	-0.0868824
-24	-0.0529961
-23	-0.0351058
-22	0.111069
-21	-0.108505
-19	0.0370646
-17	0.305426
-15	-0.506142
-14	-0.468616
-14	0.309965
-11	0.55259
-10	0.355439
-9	-0.686647
-9	0.474268
-6	-0.814639
-2	0.806393
-2	-0.961619
-1	0.848718
0	0.809764
1	0.848555
2	0.880711
3	0.751355
4	0.952524
6	1.0587
7	0.786526
8	0.422279
9	0.428706
10	0.117871
11	0.378294
12	0.309
13	0.221598
14	0.153696
15	-0.040863
15	0.347681
16	-0.744065
16	0.578101
17	0.698135
18	-0.602988
18	0.560226
19	0.917192
20	-0.970431
20	0.812315
21	-1.17029
21	0.920309
23	1.64656
23	0.719669
24	-1.25068
24	1.30461
24	0.609939
25	1.65994
25	-1.43435
25	0.504692
26	-1.42735
27	0.428187
27	-1.27056
28	0.392872
28	-1.38498
29	1.74793
29	-1.11904
30	-1.20604
30	2.12055
30	-1.97966
31	2.1696
31	-1.161
31	-1.78081
-21	-0.331681
-20	-0.232062
-19	-0.364833
-18	-0.227991
-17	-0.272265
-16	-0.187311
-15	-0.309512
-14	-0.251583
-13	-0.348668
-12	-0.217529
-11	-0.300961
-10	0.232685
-9	-0.575837
-9	0.198203
-8	-0.467991
-7	0.835921
-6	0.725449
-6	-0.74554
-5	-0.657346
-4	-0.538411
-3	-0.552968
-2	-0.544998
-1	-0.486579
1	0.861501
2	1.04594
3	0.923179
4	0.966723
5	1.19158
6	0.819724
7	1.19626
8	0.900908
9	0.909181
10	0.746555
11	0.60634
12	0.351915
13	0.607587
14	0.41112
15	0.526759
17	0.264016
18	0.260609
19	0.610768
20	-0.355888
20	0.731316
21	-0.470471
21	0.467104
22	-0.736506
22	0.502233
23	0.735022
23	-0.890772
24	-0.739203
24	0.814138
25	-0.776646
25	0.853569
26	-1.05662
26	0.652295
27	-1.01316
28	0.728847
29	0.868947
-12	-0.746153
-10	-0.904002
-9	0.686884
-9	-1.01101
10	0.383998
11	0.449118
12	0.293828
13	0.0273592
14	0.230532
15	0.0490739
16	0.242534
19	0.329209
20	1.33502
20	-0.686209
20	0.402702
21	-0.592145
21	0.347718
22	-0.939274
22	0.227738
24	-1.3639
25	-1.58986
26	-0.66141
27	2.0903
-6	-0.125883
-5	-0.00934759
-4	0.0832452
-3	-0.0647422
11	0.313029
15	0.779209
16	-0.43246
21	-0.461288
-21	0.54653
-20	0.460731
-19	0.259586
-18	-0.271444
-18	0.426529
-17	0.579233
-16	0.501889
-14	0.713006
-11	0.617293
-10	0.586563
-9	0.524476
-7	-0.27369
-6	0.853669
-5	-0.539084
-4	-0.543737
-3	-0.690973
-2	-0.46611
1	0.853373
4	1.08909
5	0.852809
9	0.424031
10	0.155561
11	0.103002
12	0.0685078
13	-0.123531
14	-0.0793246
15	-0.0375718
16	-0.127133
17	0.0466335
18	0.153115
19	-0.00228966
20	0.109935
21	0.00497522
22	0.350935
23	0.580688
23	-0.660364
24	0.714877
24	-0.533827
25	0.823465
25	-0.819171
26	0.782373
26	-1.00583
27	0.645521
28	0.680598
29	-0.930687
29	0.696079
30	-0.936691
30	0.922908
31	-0.895497
31	0.886665
-31	-0.104344
-30	-0.0831517
-29	-0.164793
-28	-0.118766
-27	-0.268642
-26	-0.172295
-25	-0.139722
-24	0.115024
-23	0.0238376
-22	0.0169581
-21	-0.0730473
-20	-0.165858
-19	-0.159482
-18	-0.141502
-17	-0.330588
-16	-0.396869
-15	-0.298385
-14	-0.351173
-13	-0.32962
-12	-0.389979
-11	-0.225844
-10	-0.964067
-10	0.121859
-9	0.309499
-8	0.353724
-7	0.257021
-5	0.260346
-2	-0.888944
-1	0.166036
0	0.120089
1	0.169558
2	0.204577
3	0.427611
4	0.430511
5	0.191082
10	-1.62145
15	-0.967058
16	-1.23813
17	-1.32922
18	-1.51011
18	0.759611
19	-0.924451
20	-0.42206
20	0.43139
21	0.317822
21	-0.536514
22	-0.730974
22	0.588958
23	-0.693021
23	0.620917
24	-0.89761
25	0.0926464
-27	-0.048495
-26	0.0379255
-25	0.0802223
-24	0.172465
-23	0.154576
-22	0.202654
-21	0.320826
-20	0.258446
-19	0.191398
-18	0.343291
-17	0.239772
-16	0.424717
-15	0.220984
-14	0.375422
-13	0.203623
-12	0.358871
-11	0.665839
-11	-0.105269
-10	0.807558
-8	0.678942
-7	0.588897
-6	0.740857
-5	0.789763
-5	-0.299155
-4	-0.347127
-4	0.894426
-3	-0.535756
-2	-0.424232
-1	0.916803
2	0.92897
3	0.4939
4	0.615654
5	0.696802
6	0.533084
7	0.121048
8	0.155699
9	0.156284
10	0.229366
11	0.1505
12	0.15346
13	0.280786
14	0.196657
15	0.11887
16	0.271862
17	0.115926
18	-0.635785
21	-0.961016
21	0.42746
22	0.464632
23	0.556111
24	0.653091
25	0.741231
25	-0.730302
26	1.07871
27	1.01255
27	-1.00121
28	1.08709
28	-1.06689
-36	-0.274736
-35	-0.438215
-34	-0.273961
-33	-0.193473
-32	-0.157526
-30	-0.561489
-29	-0.456941
-28	-0.462994
-27	-0.373501
-26	0.271654
-25	-0.615685
-24	-0.652257
-23	0.143372
-22	0.165187
-21	-0.585252
-20	-0.925954
-19	0.205003
-18	0.170629
-17	-0.962518
-17	0.427929
-16	-0.938931
-15	-1.0034
-14	-0.863528
-13	-0.988092
-12	0.625901
-11	0.42359
-10	0.304447
-10	-0.924839
-9	-0.852446
-8	0.500616
-7	-0.772753
-6	-0.585298
-4	0.499849
-2	0.12478
1	0.101388
3	0.54574
6	0.511064
8	-0.0408091
10	0.133581
11	0.230062
12	0.0753208
13	-0.120984
16	-0.0833849
17	0.0434446
18	-0.0267802
19	-0.267234
20	-0.2956
21	1.13033
21	-0.264439
21	0.507332
22	-0.42492
23	-0.356881
23	1.11713
24	1.01776
25	-0.469351
25	0.460691
26	-0.386413
26	0.31556
27	-0.697784
27	1.70796
27	0.394542
28	-0.504623
28	1.35857
29	0.469277
29	-1.17387
29	1.24688
30	-1.4692
31	-1.58787
31	-0.425589
31	1.35846
32	0.656099
32	-1.74738
32	1.35586
33	0.582589
33	1.35938
34	0.472261
34	-0.226197
34	1.71068
-15	0.512286
-13	-0.000452013
-12	-0.0815085
-11	-0.20915
-7	-0.407266
0	1.4948
3	1.32062
5	1.08504
6	1.04583
7	1.00687
8	0.971332
9	1.16668
10	1.00373
11	0.970217
12	0.857683
13	0.770833
14	0.810094
15	1.01037
16	1.01685
17	1.12798
18	1.16732
19	1.17359
20	1.04512
21	1.32263
22	1.20071
23	1.24071
24	1.46684
25	1.43105
25	0.427847
26	1.39936
27	1.43737
27	-0.267952
28	1.4013
28	-0.852148
30	-0.801571
31	-0.697807
32	1.67117
32	-0.501088
33	1.79406
33	-0.375187
34	1.98336
34	-0.0331541
35	-0.0782764
36	-0.253783
37	2.17228
37	-0.305069
38	1.9048
38	-0.579687
39	-0.186549
40	-0.85236
40	0.231643
41	-1.0058
41	0.549356
42	1.12606
42	-1.12851
42	2.20843
43	1.16925
43	-1.23301
44	-1.39001
44	0.548697
45	0.567332
46	1.89185
46	0.733929
47	0.960337
47	-1.6798
48	0.935247
49	1.05052
-21	-0.306857
-20	-0.27689
-19	-0.53765
-19	0.398348
-18	-0.621544
-17	-0.538125
-16	-0.810601
-16	0.502171
-15	0.468142
-15	-0.470384
-14	-0.586955
-13	-0.697545
-12	-0.380008
-11	-0.508025
-10	0.353443
-9	-0.518943
-8	0.426669
-8	-0.426816
-7	-0.355127
-7	0.574863
-6	0.658052
-4	0.428666
-3	0.273082
-2	0.256658
2	1.20975
4	0.870041
5	0.904088
6	1.01558
7	0.739783
10	0.54481
11	-0.00757945
12	0.168496
13	0.37891
14	0.420487
15	0.239848
15	-1.85834
16	0.0838699
17	1.54932
17	-2.10149
19	-0.0361648
20	-0.469525
24	-1.0482
25	-1.56151
27	0.924152
27	0.230717
27	-1.78844
28	0.194998
29	1.39283
29	-1.78706
30	1.70493
30	0.232359
30	-1.78855
31	2.55262
31	-1.95293
31	0.300178
32	0.401965
32	-2.23622
32	2.41605
33	-2.40428
33	0.384913
34	-2.40794
34	0.38622
34	2.16883
35	-0.591723
35	-2.44949
35	0.497128
35	1.97045
36	-0.630588
36	2.8523
37	-2.44172
38	-2.44037
38	2.28888
40	2.23904
41	3.74872
44	3.48154
45	-0.626632
45	-2.87068
45	0.146504
45	3.93519
46	0.299591
46	-0.628926
47	0.465031
47	-0.542431
48	0.650473
48	-0.511557
48	3.36597
49	0.498916
49	-0.741375
50	-0.936025
50	0.461589
50	4.18213
51	0.616448
51	-0.934821
52	0.697683
52	1.93285
52	-0.853843
52	-4.03218
53	0.730804
53	-1.20386
53	-4.15429
-18	1.04258
-17	0.992156
-16	1.25062
-15	1.2798
-14	1.13526
-13	1.09016
-12	0.8948
-11	0.932651
-10	0.971844
-9	1.0059
-8	1.47082
-2	-0.341933
-2	1.67153
-1	1.86544
1	1.84994
2	1.44257
6	0.618245
7	0.815563
8	1.19161
9	1.56498
10	1.59909
11	1.48243
12	1.70614
13	0.586949
13	1.82508
14	0.120388
14	1.72491
15	-0.199338
16	1.21673
16	-0.0893422
17	1.7813
17	-0.290758
18	-0.408349
19	1.83521
19	-0.402057
19	0.447801
20	2.16417
20	-0.611503
21	-0.532038
22	0.552526
24	2.37443
24	0.668834
25	2.22447
25	0.666242
26	2.09937
26	-0.385862
26	0.782704
27	0.774443
28	2.21996
30	2.59704
30	-1.9024
30	0.739915
31	-0.574994
31	-2.21523
31	2.52128
32	-2.45609
32	-0.742157
32	2.74105
33	-2.02134
33	-0.688881
34	-2.22209
35	-0.976308
35	-2.4529
36	-0.875789
36	3.08322
36	-2.27239
37	-2.47587
37	3.10227
38	3.41026
38	-2.87826
39	-3.02051
39	-1.252
39	3.5494
40	-1.12936
40	-3.06916
40	1.1966
41	-3.17237
41	1.15273
41	-1.08884
42	-0.970075
42	-3.14028
42	1.20402
43	-2.83299
43	-0.741884
43	1.19439
43	4.14578
44	1.18749
44	3.76445
44	-2.83554
45	3.49274
45	-2.86912
45	1.24079
46	-3.02345
46	-1.01035
46	3.64117
46	1.16334
47	0.10449
47	3.75086
47	-3.07466
47	1.26941
48	-2.75896
48	4.14903
48	-1.21195
48	1.28621
49	-3.05492
49	4.4593
49	-1.28104
49	1.0635
50	4.57207
50	-3.41881
50	0.769959
51	4.15917
51	0.825851
52	4.14084
52	-3.53555
52	0.88633
53	4.52975
53	-3.54069
53	0.885765
-29	-0.0366656
-26	0.384663
-25	0.119957
-24	0.350772
-23	0.289384
-22	0.214106
-21	0.142104
-20	0.167735
-19	0.299219
-18	0.250845
-17	0.107799
-16	0.288981
-15	0.103464
-14	0.32875
-14	-0.144589
-13	0.428793
-12	0.416313
-11	0.481325
-9	-0.533917
-7	0.72798
-6	0.741724
-6	-0.573722
-5	-0.543934
-3	-0.631322
-3	0.831281
2	1.09938
3	0.763133
4	0.826624
5	0.339766
6	0.355829
7	0.419386
8	0.464333
12	0.407039
13	0.471681
14	0.586684
15	0.621548
16	0.790032
16	-0.382953
17	1.18653
18	0.93221
19	0.883763
20	1.24235
-6	0.393999
-6	-0.61798
-3	0.348304
-2	0.536838
-2	-0.560679
-1	-0.660195
4	0.637557
5	0.385112
6	0.545126
7	0.693462
9	0.916907
10	0.612978
11	0.112593
12	0.008298
13	-0.0396247
14	0.187024
15	0.422996
16	0.4748
17	0.355592
18	-0.0378372
19	-0.046396
20	0.0463262
21	-0.044232
22	0.033928
23	0.333306
24	0.192784
25	0.152075
26	0.437168
27	0.225999
28	0.698235
29	0.576822
31	0.379236
33	0.0803373
34	-0.0433183
35	-0.472403
36	-0.40595
36	1.53509
37	-0.430269
37	1.37021
38	1.28707
38	-0.59677
39	-0.724421
40	0.58913
40	-0.813668
41	0.601627
41	-0.95183
42	0.736693
42	-0.894012
-23	-0.331499
-22	-0.269219
-21	-0.215271
-18	-0.465863
-13	0.697373
-5	0.803316
-5	-0.76409
-4	-0.925289
-4	0.472821
-2	0.820441
-2	-0.809983
-1	0.492339
0	0.353364
1	0.655926
2	0.632128
3	0.88152
4	0.773575
5	0.623851
6	0.466745
7	0.430484
8	0.482015
9	0.748689
10	0.70084
11	0.595367
13	0.43141
14	0.157444
15	-0.744464
15	0.112088
16	-1.04833
16	-0.118387
17	-0.115422
18	0.851953
18	-0.237353
19	0.511038
19	-0.112663
20	-0.116319
21	-0.382699
22	-0.466712
23	-0.485396
24	-0.678646
24	1.65208
25	1.61466
25	-0.789632
26	0.00998131
26	-0.846532
27	-0.916264
27	0.23917
28	-1.04551
28	0.192862
29	0.180246
29	-1.20751
30	-0.0736075
32	0.00699368
32	-0.924672
33	0.42499
33	2.1306
33	-0.891421
34	-1.74964
34	2.05696
35	0.21312
-31	0.0429975
-30	0.0790305
-26	0.204474
-25	0.161068
-24	0.271598
-23	0.12229
-22	0.0786995
-20	0.246158
-18	0.396652
-17	0.184299
-16	0.518695
-9	-0.815581
-1	0.854161
7	1.33279
8	1.27297
9	1.36147
10	1.09388
11	1.02478
12	0.891827
13	1.32346
14	0.290489
15	0.0999367
16	0.106679
17	-0.289625
18	1.16654
18	-0.774334
19	-0.571536
20	-0.24673
21	1.35514
22	1.27424
22	-0.278433
23	1.28315
25	-2.16219
26	1.36727
26	2.75942
27	1.32915
27	2.80138
27	0.0169986
28	1.38867
29	1.43721
30	1.36877
31	-1.06495
31	1.41186
31	3.04367
32	1.36721
32	3.30657
32	0.284075
-28	-0.31462
-27	-0.00265274
-26	-0.177055
-25	-0.152532
-24	-0.15245
-23	-0.080085
-22	-0.116308
-21	-0.201997
-19	-0.283697
-18	-0.321015
-17	-0.318406
-16	0.0356367
-15	0.0736512
-13	-0.595674
-10	-0.815323
-9	-0.838116
-7	0.154012
-7	-1.0091
-6	-0.935711
-4	-1.01502
-3	-0.705385
-3	0.525182
1	0.379059
4	0.404831
6	0.427319
7	0.616426
8	0.386767
9	0.294369
10	-0.236462
12	-0.503235
13	-0.291658
14	-0.269508
15	-0.351947
16	-0.210239
17	-0.270519
18	-0.269073
19	0.0776104
20	0.0503772
21	-0.372589
22	-0.508057
23	-0.573139
24	-0.612151
25	-0.540399
26	-1.62748
26	-0.619092
27	-0.339795
27	-1.50624
28	-1.7068
28	-0.390136
29	-1.54698
29	-0.463755
30	-0.235097
30	-1.6314
31	-0.183537
31	-1.18788
32	-0.148091
33	-0.744513
33	-1.74652
34	-1.47498
34	-0.544674
35	-0.618724
35	-1.47126
36	-0.432797
37	-0.430122
37	-1.51567
38	-0.691733
38	0.160263
38	-1.70918
39	-1.86935
39	-1.0157
39	0.457062
40	-0.892393
40	0.502607
41	0.301623
41	-1.70616
41	-0.544713
42	-2.02807
42	-1.09755
42	-0.167728
43	0.653734
43	-2.05608
43	-0.273478
44	1.20588
44	-2.12114
44	0.58845
44	-0.344204
45	0.580389
45	-1.98188
45	-0.199836
45	1.50726
46	-2.27306
46	0.671763
46	-1.19477
47	-0.0027537
47	-1.55339
48	0.799279
48	0.105593
48	-2.46151
48	-1.29405
49	0.116412
49	-2.44727
49	-1.43575
50	-1.39822
50	0.0733136
50	2.86769
-10	0.00232276
-7	-0.0384012
-6	-0.0843943
-5	-0.146187
-4	-0.201889
-3	-0.171853
3	0.536676
7	0.140359
8	-0.168091
9	-0.203931
10	-0.397416
11	-0.433778
12	-0.357179
13	-0.362823
14	-0.0382604
15	-0.391165
16	-0.659106
18	-0.365356
19	-0.200399
21	0.634776
22	0.540434
23	0.885953
24	0.619317
25	0.729667
26	0.713319
27	0.81405
30	0.348242
30	1.43492
30	-1.43997
31	0.379687
31	1.38848
32	0.344657
32	-1.29006
33	-1.01688
33	1.47058
34	1.58939
34	-1.28444
-33	-0.358737
-32	-0.415778
-29	-0.398624
-28	-0.51569
-27	-0.439161
-26	-0.472401
-25	-0.422695
-24	-0.508971
-23	-0.391682
-22	-0.186214
-20	-0.0362038
-19	-0.173876
-12	0.0378883
-11	-0.365421
-8	0.0247258
-7	0.0436646
-6	-0.968526
-6	0.0401751
-5	-0.0783019
-4	-0.303153
-4	-1.00895
-3	-0.0365717
-2	0.167037
-2	-1.08645
-1	0.143451
0	0.138144
1	0.31953
2	0.446909
3	0.472272
9	-0.622309
10	-0.584322
11	0.0799414
11	1.3987
12	0.108671
13	0.0107454
14	0.0366147
14	-0.660969
15	0.154206
15	-0.773907
15	1.70032
16	-0.705519
16	0.147286
17	-0.356633
17	0.0356278
18	0.230202
18	1.62356
19	-0.300846
20	-0.574073
20	1.81865
21	-0.258386
21	1.90046
22	0.198636
23	-0.045575
24	0.187002
25	2.3397
25	0.0288576
26	0.15336
27	0.199683
28	-0.631195
28	0.234877
29	0.46329
29	-2.10542
30	0.499587
30	-2.21785
31	0.694872
31	2.32187
32	-0.514725
32	0.8035
33	-0.568819
33	0.826014
34	-0.280798
34	1.12586
35	1.19856
36	-0.398785
36	1.31553
36	-2.88596
37	-0.548729
37	1.39649
38	-0.332565
38	1.53407
39	-2.88063
39	-0.244232
39	1.38384
40	-0.697675
40	1.00995
41	-0.790355
41	0.9963
42	-0.902082
42	0.889272
42	2.43638
43	-0.967846
43	2.60444
43	1.05474
44	-1.12381
45	-1.12439
45	0.891701
46	0.84904
46	2.4037
47	-1.05279
47	-3.69094
47	0.808722
48	-1.19824
48	-3.82829
48	0.822373
49	-1.27947
49	0.818525
49	2.28748
50	-3.87455
50	-1.2458
51	2.17257
51	4.4915
51	1.0889
52	1.27943
52	0.589315
53	0.574672
54	0.610897
54	-1.32132
54	2.55545
54	4.88127
54	1.54794
-10	0.222592
-9	0.188629
-7	0.643966
-6	0.71227
-5	0.76396
-4	0.811778
-3	-0.280012
-2	1.26917
-1	1.31298
2	1.32909
4	1.45101
6	0.936427
12	0.768309
13	0.669715
14	0.73296
16	0.661092
17	0.551881
18	0.339021
20	0.565402
21	0.37145
22	0.725689
23	1.2794
25	1.36393
27	0.739734
28	0.583799
29	0.817924
30	0.746626
31	-0.546075
31	0.778727
32	0.546801
33	0.668494
33	-0.18975
34	0.65814
34	-0.743588
35	0.816441
36	0.647164
37	0.577755
38	-0.418665
38	0.741156
39	0.660148
39	-1.81755
40	-1.53724
40	0.70469
41	-1.66541
42	-0.890947
42	-1.74656
-23	-0.422516
-22	-0.507738
-21	-0.581469
-20	-0.00886448
-19	0.124631
-18	-0.819765
-17	-0.773626
-16	-0.614832
-15	-0.522189
-14	-0.378087
-13	0.41637
-13	-0.294906
-12	0.349249
-11	0.390477
-10	0.75632
-9	0.740212
-8	0.781386
-6	-0.426169
-5	-0.623385
-3	0.782655
-2	0.937626
-1	0.838085
1	0.772207
4	0.888737
5	1.00964
10	0.678655
12	0.623789
14	0.188578
15	0.117615
16	-0.0800395
17	0.013221
18	-0.0331433
19	-0.923296
20	-0.873855
21	-1.00719
21	0.777839
22	-0.719771
22	0.905204
23	-0.919128
24	-0.99695
24	0.867978
25	-1.10009
25	0.915819
26	-1.23716
26	1.32416
27	-1.43092
27	0.978528
28	0.993497
28	-1.2614
29	0.967194
29	-1.36514
30	1.2477
30	-1.33364
31	1.27495
31	-1.22163
32	-1.19309
32	0.907354
32	1.68058
33	1.08873
33	1.8627
33	-1.33189
34	1.78401
35	-1.40972
36	-1.98598
36	2.05708
37	-1.54157
37	2.03529
38	1.35143
38	-1.51435
38	2.28525
-14	0.501051
-13	0.281161
-12	0.272329
-11	0.181261
-10	0.182921
-9	0.196154
-8	0.22542
-7	0.254484
-6	0.157661
-5	0.202747
-1	-0.309695
10	0.00200916
11	0.121831
12	0.164872
13	0.353678
14	0.0851085
15	0.275983
16	0.0812206
17	-0.105338
18	-0.105237
19	0.472333
23	-0.702547
27	-1.06846
28	-1.2715
28	1.06205
29	-0.256273
29	1.38231
30	1.40606
31	1.41118
32	-2.3092
32	1.32797
-26	-0.0898299
-25	-0.0949018
-24	-0.182986
-23	-0.0718993
-22	-0.197084
-21	-0.195478
-20	-0.188606
-19	-0.336888
-18	-0.311637
-17	-0.183033
-16	-0.18396
-3	-1.06259
-2	-1.47263
2	0.73446
7	0.925856
12	0.62373
13	0.154264
14	-0.118672
15	0.0752706
16	0.0721382
17	0.108652
19	0.0429426
20	-0.00354752
21	-0.154052
22	0.728819
22	-0.12401
23	-0.00270757
24	-0.104398
25	-0.035383
26	-0.102511
27	-0.157309
28	-0.0882878
29	0.0293666
30	0.0678008
31	0.106601
32	0.175631
33	-0.0754107
35	-0.0450135
36	2.17086
41	-0.580391
42	0.737738
-22	-0.128521
-21	-0.282479
-20	-0.493426
-19	-0.147037
-18	-0.163001
-17	-0.190133
-16	-0.169335
-15	-0.24803
-14	-0.190583
-11	-0.129081
-10	-0.242222
-9	-0.15944
-8	-0.141408
-6	-0.289155
-5	-0.432401
-4	-0.313842
3	0.527394
9	0.272412
18	0.154205
19	0.161722
20	0.153537
21	0.0412789
22	0.160438
26	-1.49558
27	-1.62541
28	-1.42612
29	-1.63034
30	-1.6148
30	0.322981
31	-0.0294142
31	-1.73107
32	0.39882
32	-1.84817
33	0.435259
34	0.422206
35	0.584312
35	-1.66324
37	0.706361
4	1.02015
5	1.22152
8	1.20757
9	1.26814
30	0.388197
-33	-0.336778
-32	-0.182414
-31	-0.30936
-30	-0.0398273
-29	0.000156106
-28	0.328679
-27	0.31282
-26	-0.102918
-25	0.0399426
-24	-0.0779909
-23	-0.359422
-21	-0.359199
-20	1.0888
-13	-0.50842
-12	0.997304
-12	-0.623196
-11	-0.697781
-9	-0.94259
-8	-0.893449
-7	1.20057
-6	-0.812595
-5	1.32111
-4	1.3712
3	1.41588
4	1.0557
5	0.615445
6	1.01001
7	0.929949
8	0.962696
9	0.894313
10	0.851279
11	0.810811
12	0.930294
13	1.11887
14	1.11123
15	1.07146
17	1.00812
17	-0.537787
18	1.16511
18	-0.30408
19	0.307185
20	0.469969
21	0.423005
22	0.272388
22	1.50302
23	1.43397
24	1.55369
24	-1.08093
25	0.773022
26	1.5896
27	1.45698
27	-0.407603
28	-0.142446
28	0.63616
29	1.45223
29	-0.260343
-26	-0.459975
-24	-0.425922
-23	-0.608412
-22	-0.452348
-21	-0.467592
-20	-0.4674
-19	-0.28092
-18	0.540158
-15	-0.2231
-14	0.593263
-14	-0.402818
-12	0.467742
-12	-0.444068
-11	-0.261782
-10	-0.541961
-9	-0.60223
-8	-0.836226
-8	0.572851
-7	1.02255
-6	-1.02094
-4	1.2527
-3	1.3666
6	0.815729
7	-0.215845
8	-0.192146
9	0.116292
10	0.258508
11	0.0742246
12	0.123557
13	-0.110325
14	-0.0472956
15	0.324138
16	0.429819
17	0.68119
18	0.929966
19	0.868726
20	0.822919
-38	-0.298513
-34	-0.229406
-29	-0.505712
-28	0.0357741
-27	0.25247
-26	-0.0603406
-25	-0.0363985
-24	-0.160473
-23	-0.189546
-22	-0.0815049
-21	-0.111916
-20	-0.222622
-18	0.014609
-17	0.0163187
-16	0.11654
-15	0.274368
-14	0.270809
-13	0.308172
-12	0.289621
-11	0.371035
-10	0.199574
-9	0.117617
-8	0.443127
-7	0.146988
-6	0.0869773
-5	0.24539
-4	0.661736
-3	0.931154
-2	0.970796
-1	0.863071
-1	-0.3148
0	1.16774
1	1.11842
2	1.00972
10	0.672306
11	0.588364
12	-0.839284
12	0.87906
13	-0.708136
14	0.186479
15	1.16985
15	-1.40981
15	0.0811448
16	1.4389
16	-1.27364
18	0.394004
19	0.667729
20	2.21734
20	0.347468
20	-0.815852
21	-0.780925
21	0.536625
22	2.61398
22	-0.419556
22	0.813632
23	-0.302387
24	2.77123
25	-0.306428
26	-1.17469
26	0.839152
26	-0.477368
27	-1.41318
27	0.918027
27	-0.783557
28	3.10553
28	-1.25045
28	-0.61882
28	0.931511
29	3.17151
29	-0.393312
-17	-0.244868
-16	-1.56018
-16	0.460056
-15	-0.546416
-14	-0.443514
-13	-0.322702
-12	-0.318816
-11	-0.324187
-10	-0.511964
-9	-0.516449
-8	-0.459286
-7	-0.472694
-6	-0.433837
-5	-0.459723
-4	0.138216
-3	-0.74713
-2	-0.690844
-2	0.102999
-1	0.139252
0	0.193593
1	0.311388
2	0.195097
3	0.194474
4	-0.127007
5	-0.0315883
6	-0.157041
7	0.0851498
8	0.0412367
9	0.033185
10	-0.074711
11	-0.00786555
13	-0.299482
13	0.398894
16	-0.696533
16	0.544236
17	0.542895
18	0.222047
19	0.228476
20	-0.206148
20	0.646508
22	0.23196
23	0.273564
24	-0.0819857
25	0.11417
26	0.304661
26	-0.85266
27	0.290363
28	-1.08539
28	0.312608
29	0.652165
30	-1.12912
30	0.347174
31	-1.0555
31	0.344625
32	-1.24663
32	0.695114
32	-0.00529621
33	-1.11451
34	-1.30632
34	0.397051
-26	0.429609
-22	0.525245
-21	0.475997
-20	0.45303
-18	0.34402
-17	0.280881
-16	0.380857
-14	0.682489
-13	0.272931
-12	0.252378
-11	0.232154
-10	0.202289
-9	0.166841
-8	0.115894
-7	-0.083482
-6	-0.0790182
-5	-0.132677
-4	0.375503
-3	-0.425149
-3	0.960397
-2	1.18923
-2	-0.612516
-1	1.2089
0	1.31592
1	1.27247
2	1.51286
3	1.32066
4	1.01424
5	1.03421
6	1.2054
7	0.900572
9	0.74206
10	0.460007
11	0.433098
12	0.545348
13	0.660835
14	-0.421282
15	-0.0830165
15	0.68855
16	0.847656
18	-0.700888
19	0.901085
20	0.890154
21	1.23873
22	1.44997
22	-1.27035
23	-1.3152
23	1.161
24	-0.447763
25	0.503084
25	-0.658901
25	1.27854
26	0.365504
-40	0.463378
-38	0.0357988
-37	0.0830648
-36	0.313511
-35	0.274693
-34	0.38787
-33	0.28422
-32	0.390202
-31	0.464881
-30	0.419038
-29	0.315637
-28	0.385864
-27	0.243555
-26	0.195797
-25	0.0395591
-24	0.00381406
-23	-0.0400406
-22	-0.111335
-21	-0.042665
-20	-0.12188
-19	-0.122856
-18	-0.200984
-17	-0.0581864
-16	0.109178
-15	0.145433
-14	-0.170877
-13	-0.0764554
-12	-0.0494653
-11	-0.130233
-10	0.0316508
-9	-0.0487538
-8	-0.506423
-7	-0.823556
-6	-0.761773
-5	-0.553859
-4	-0.733431
-3	0.772907
-1	-0.454906
-1	0.860001
2	1.23968
3	1.20835
5	1.3695
9	0.189656
10	0.240925
13	1.08183
14	1.0413
15	-0.311598
15	0.854475
16	1.18784
16	-0.433198
17	1.1694
17	-0.612898
19	0.630778
20	0.593245
21	0.835949
21	0.222136
22	0.301615
23	0.228224
24	0.307401
25	0.198101
26	0.198712
27	0.221592
28	0.274742
28	-2.04877
29	0.338341
30	0.468763
30	-0.460921
32	-0.279572
34	3.06024
34	-0.81787
35	3.08794
36	3.21863
37	3.25129
37	0.533223
38	3.55103
38	0.667919
-19	0.0067016
-18	0.0385833
-17	-0.17833
-16	-0.0258099
-15	-0.307112
-14	-0.0414985
-13	-0.15648
-12	-0.208987
-11	0.368941
-8	-0.885638
-7	-0.970691
[truncated: 55,699 more rows]

## Sheet: f
generation	division_time	division_size	growth_rate	DSB
0	38	2.80492	1.21767	0
1	32	2.31241	1.08295	0
2	53	2.58269	1.06062	0
1	30	2.25234	1.04179	0
2	62	3.30944	1.09795	0
0	36	2.63074	1.09808	0
1	52	3.29743	1.08677	0
1	45	2.87099	1.05517	0
0	33	2.66677	1.17768	0
1	44	3.08121	1.206	0
2	40	3.17731	1.24757	0
1	47	3.33347	1.182	0
0	38	2.74486	1.16513	0
1	48	3.72988	1.20671	0
0	48	2.84696	1.13493	0
0	41	2.63074	1.24255	0
0	32	3.11724	1.34215	0
1	34	3.00312	1.27544	0
2	31	2.43253	0.959624	0
2	35	2.40851	0.773895	0
1	33	2.72684	1.07315	0
2	45	2.54064	1.00631	0
0	34	3.13526	1.26745	0
1	44	3.54369	1.23843	0
2	44	4.38456	1.28021	0
3	18	3.21935	1.30367	0
4	24	2.3064	1.23714	0
4	24	2.74486	1.37021	0
3	27	3.5557	1.17057	0
4	31	3.11124	1.26181	0
4	22	3.10523	1.28528	0
2	32	3.46561	1.27028	0
3	36	2.90702	1.13621	0
4	61	2.91904	0.704452	0
4	56	2.87099	0.763376	0
3	26	2.58269	0.931725	0
1	44	3.64579	1.16466	0
2	32	3.41756	1.00089	0
3	29	2.66077	0.82564	0
3	44	3.19532	1.01247	0
2	46	3.59774	0.929815	0
0	27	2.73284	1.19182	0
1	45	2.95507	0.937235	0
2	33	2.61272	1.14955	0
1	33	2.10219	0.812906	0
0	28	2.88901	1.23332	0
1	99	10.2887	1.19544	0
2	13	9.70009	1.07392	0
3	14	10.3788	1.11009	0
4	20	12.6492	1.1345	0
4	19	2.66077	1.19942	0
3	30	2.84096	1.11383	0
2	14	3.30944	0.841424	0
3	24	2.64876	1.27675	0
3	30	2.91303	1.22865	0
1	34	3.14127	1.31117	0
2	29	2.51662	1.13567	0
3	51	2.90102	0.917715	0
2	33	2.75086	1.02031	0
3	34	2.70882	1.19427	0
0	37	2.61872	0.811585	0
1	44	3.35149	1.13584	0
0	25	2.883	1.16918	0
1	39	3.08121	1.15551	0
1	42	3.06319	1.22028	0
0	44	3.18331	1.15077	0
0	43	3.03316	1.11339	0
0	29	3.05118	1.1399	0
1	28	2.49259	1.1228	0
2	46	2.86498	1.09639	0
3	46	3.35149	1.14316	0
3	44	3.42957	1.23998	0
2	52	2.96709	1.09737	0
1	62	3.76592	0.927212	0
2	30	3.38152	1.06719	0
0	33	3.5557	1.20623	0
1	27	2.97309	1.18275	0
2	36	2.80492	1.14697	0
3	38	2.57668	0.98157	0
4	55	2.98511	1.02834	0
4	55	3.50765	1.06251	0
3	49	2.65476	0.880898	0
2	38	2.883	1.13717	0
3	42	2.76288	1.10334	0
4	44	2.68479	1.09116	0
4	38	2.94306	1.09926	0
3	44	3.33948	1.129	0
4	32	2.90702	1.21233	0
4	41	3.78394	1.19123	0
1	30	2.96709	1.10106	0
2	41	2.56467	0.758177	0
3	47	2.74486	1.04836	0
3	52	3.24337	1.10565	0
2	46	2.36046	0.619615	0
0	50	2.67879	0.797403	0
1	47	3.00913	1.17408	0
0	40	2.73885	0.916095	0
1	43	2.80492	0.994176	0
1	44	2.85898	1.08622	0
0	62	3.76592	0.927212	1
1	30	3.38152	1.06719	1
0	55	3.14728	1.03275	0
0	57	3.13526	1.01486	0
0	54	4.02419	1.11877	0
0	36	2.74486	1.20951	0
0	48	3.05118	1.1503	0
0	41	4.05422	1.28795	0
1	34	4.11428	1.32797	0
2	26	3.20133	1.16839	0
3	21	2.29439	0.987014	0
4	51	3.0752	1.15694	0
4	44	2.63674	1.10968	0
3	48	3.27941	1.0749	0
4	37	3.54369	1.18114	0
2	27	3.06319	0.960948	0
3	37	2.9791	1.03761	0
4	38	3.04517	1.20095	0
3	30	2.39649	0.99291	0
0	34	2.68479	0.904646	0
1	54	3.22536	0.999773	0
1	46	3.04517	1.01075	0
0	51	3.10523	1.04283	0
0	32	3.34548	1.32503	0
1	33	3.10523	1.04927	0
2	41	3.44158	1.20519	0
2	50	4.07824	1.16358	0
1	31	2.94306	1.22962	0
2	46	3.2674	0.862304	0
0	36	3.86802	1.17523	0
1	32	3.95211	1.21028	0
2	35	3.68784	1.09044	0
3	36	3.64579	1.2166	0
4	34	3.45359	1.06845	0
4	34	3.47161	1.30811	0
3	43	3.90406	0.9693	0
4	22	3.14127	1.29212	0
4	22	3.29142	1.23983	0
2	32	3.63378	1.21081	0
3	36	3.54969	1.1293	0
4	40	3.32146	1.03156	0
4	37	3.58573	1.23018	0
3	35	3.79595	1.22203	0
4	28	3.22536	1.18412	0
4	33	3.36951	1.32586	0
1	22	2.72083	1.33828	0
2	45	3.66381	1.25545	0
3	32	3.3635	1.23083	0
3	33	3.50765	1.32065	0
2	41	3.20734	1.35229	0
3	33	2.91303	1.1907	0
0	34	3.16529	1.1455	0
0	28	2.99111	1.21728	0
1	40	2.99111	1.04024	0
1	41	2.81093	1.17802	0
0	46	3.30944	1.11438	0
0	40	2.96709	1.12353	0
0	45	5.24946	1.09066	1
1	46	4.94314	0.71027	1
2	68	5.00921	0.901114	1
2	30	4.07824	0.709023	1
3	33	3.77192	0.947737	1
1	31	4.75695	1.26474	1
2	32	3.02715	0.838145	1
3	38	2.96108	1.14329	1
3	42	3.34548	1.16633	1
2	22	4.21639	1.26036	1
3	22	3.04517	1.18337	1
4	31	2.46256	1.15794	1
4	30	2.75687	1.07364	1
3	28	3.65781	1.14561	1
4	28	3.04517	1.13481	1
4	28	3.24337	1.31811	1
0	29	2.87099	1.20414	0
1	38	2.74486	1.03972	0
2	46	3.45359	1.27646	0
1	45	3.13526	1.14127	0
2	40	3.14127	1.22379	0
2	40	3.32146	1.22509	0
0	26	3.11124	1.25396	0
1	30	2.76288	1.33599	0
2	35	2.5947	1.24149	0
3	53	3.14127	0.983829	0
4	29	2.64876	1.00275	0
4	31	2.64876	1.17576	0
3	39	2.46857	1.07109	0
4	50	2.67879	1.08396	0
4	49	3.03316	1.1675	0
2	41	3.44759	1.30615	0
3	33	3.09923	1.2036	0
4	42	2.6908	0.978854	0
4	28	2.62473	0.912413	0
3	38	3.51966	1.19935	0
4	26	2.82294	1.36448	0
4	28	3.45359	1.22621	0
1	33	3.05718	1.17357	0
2	37	2.60071	0.999902	0
3	53	3.27941	1.119	0
2	35	2.79291	1.06964	0
3	45	3.49564	1.23824	0
3	45	3.14127	1.15303	0
0	46	3.61576	1.06023	0
1	31	3.11724	1.25313	0
0	51	3.76592	0.99533	1
1	16	2.57668	1.10617	1
1	26	3.05118	1.15947	1
0	35	3.03316	1.17064	0
1	35	2.96108	1.10853	0
2	43	3.08121	1.15225	0
2	47	3.44759	1.05928	0
1	34	2.79891	1.09452	0
2	41	3.03316	1.31938	0
2	42	3.15929	1.10672	0
0	37	3.30944	1.24462	0
1	33	3.16529	1.37042	0
2	40	3.93409	1.40446	0
3	31	3.51966	1.09333	0
4	35	3.0752	0.980911	0
4	33	3.19532	1.15433	0
3	33	3.34548	1.05563	0
4	28	2.60071	1.05699	0
4	36	3.23136	1.25508	0
2	59	4.51069	1.10126	0
3	19	2.76288	0.815809	0
3	32	3.65781	0.795143	0
4	27	2.98511	1.14849	0
1	35	3.04517	0.932254	0
2	49	3.13526	0.933964	0
3	44	3.20133	0.882078	0
2	89	5.16538	0.815841	0
0	48	2.96709	0.892771	0
0	45	3.19532	0.899606	0
1	37	2.86498	1.1245	0
1	58	4.40859	0.996045	0
0	89	5.16538	0.815841	1
0	43	2.36646	1.02988	0
0	40	2.75687	1.09349	0
0	58	4.40859	0.996045	1
0	30	3.01514	1.30845	0
1	33	2.48659	1.06972	0
2	64	3.51966	1.07199	0
2	51	3.28542	1.17011	0
1	57	4.11428	1.13124	0
2	28	3.37551	1.17998	0
0	30	3.18331	1.34146	0
1	24	3.19532	1.40925	0
2	8	2.10819	-0.792695	0
3	17	2.66677	1.25835	0
4	59	3.27341	0.0633383	0
3	75	3.25539	0.66874	0
4	28	2.37247	1.03862	0
4	32	3.06319	1.14173	0
1	36	2.70281	1.07892	0
2	51	3.2674	1.07772	0
3	40	3.14127	1.15472	0
3	33	3.37551	1.24026	0
0	57	4.11428	1.13124	1
1	28	3.37551	1.17998	1
0	36	2.85898	1.13671	0
0	26	2.46256	0.882342	0
1	48	2.92504	1.17935	0
1	54	3.36951	1.17237	0
0	54	3.35749	1.08871	0
0	52	2.94306	0.927855	0
0	26	3.16529	1.25404	0
1	41	3.18331	1.25021	0
0	47	1.6337	0.141851	0
0	39	3.76592	1.23584	0
1	29	3.37551	1.20977	0
0	13	3.78394	1.20854	0
0	29	3.14127	1.28374	0
1	38	3.49564	1.23496	0
2	42	3.87403	1.14182	0
2	32	3.2674	1.23094	0
1	65	4.46865	1.02309	0
0	24	2.99111	1.2067	0
1	40	3.14728	1.226	0
2	34	3.09322	1.1803	0
2	34	2.99111	1.368	0
1	89	6.07833	1.0188	0
0	39	3.45359	1.20248	0
1	35	3.95211	1.34419	0
2	53	5.22544	1.10164	0
3	26	4.33051	1.1551	0
4	33	3.80796	1.33289	0
4	24	3.59774	1.03754	0
3	22	3.77192	0.991194	0
4	36	3.72988	1.04689	0
4	30	3.16529	1.05869	0
2	26	3.05718	1.24527	0
3	34	2.77489	1.08966	0
3	35	2.69681	1.02433	0
1	44	3.92809	1.26177	0
2	44	4.88308	1.13706	0
3	24	4.46865	1.11907	0
3	19	2.67879	0.969335	0
2	43	3.48963	1.14517	0
0	40	3.14728	1.226	0
1	34	3.09322	1.1803	0
1	34	2.99111	1.368	0
0	21	2.50461	1.12538	0
0	9	2.55266	1.34127	0
0	40	3.95812	1.19644	1
1	22	2.64876	1.0307	1
2	68	3.5557	0.515093	1
1	20	2.87699	0.932694	1
2	37	2.883	1.15994	1
2	32	2.53464	1.12395	1
0	34	2.86498	1.27634	0
1	29	2.38448	1.13217	0
2	43	2.84696	1.23369	0
1	44	2.80492	0.912778	0
0	36	3.42356	1.28671	0
1	56	5.72396	1.30775	0
2	14	3.69384	1.03408	0
3	38	3.48362	1.11831	0
4	28	2.7869	0.977695	0
4	35	3.08721	1.09287	0
3	61	6.21046	1.2269	0
4	15	6.28254	1.02287	0
4	32	2.60671	1.22814	0
2	40	5.44166	0.965186	0
3	18	3.13526	0.170885	0
3	36	5.74198	1.039	0
4	32	3.08721	1.0029	0
4	16	5.14135	1.17366	0
1	40	3.95812	1.19644	0
2	22	2.64876	1.0307	0
3	68	3.5557	0.515093	0
2	20	2.87699	0.932694	0
3	37	2.883	1.15994	0
3	32	2.53464	1.12395	0
0	42	2.64876	0.863988	0
0	41	2.85898	1.00463	0
1	33	2.41451	1.05348	0
0	35	2.57668	1.16636	0
0	38	2.60671	1.03787	0
0	26	3.39954	1.32083	0
1	25	2.61272	1.10954	0
2	40	2.73885	1.1982	0
2	41	3.00913	1.23921	0
1	42	3.47762	1.13963	0
2	37	3.63378	1.17657	0
2	33	3.21935	1.22749	0
0	31	3.63378	1.37541	0
1	42	4.23441	1.33987	0
2	23	3.47161	1.42856	0
3	34	3.26139	1.28021	0
4	30	2.91303	1.20047	0
4	32	2.76888	1.11234	0
3	28	3.05718	1.31424	0
4	36	2.73284	1.20417	0
4	36	3.27341	1.30047	0
2	24	3.35749	1.10661	0
3	28	2.76288	1.22408	0
4	37	2.67879	1.19432	0
4	43	3.08121	1.2838	0
3	29	2.87099	1.1755	0
4	35	2.94907	0.959525	0
4	40	2.93706	0.981397	0
1	46	4.45063	1.15075	0
2	27	3.25539	1.12143	0
3	47	3.66381	1.15184	0
3	41	3.53167	1.15124	0
2	13	3.14728	1.28612	0
3	37	3.03316	1.02421	0
3	42	3.29142	1.09406	0
0	38	3.80796	1.1753	0
1	32	3.31545	1.07015	0
1	21	2.6908	1.15323	0
0	25	2.68479	1.21447	0
1	36	2.52263	1.32692	0
2	40	2.72684	1.38803	0
1	32	2.70882	1.27133	0
0	50	2.81693	1.13968	0
0	47	2.76288	1.15919	0
0	32	3.31545	1.07015	1
0	37	3.18932	1.26612	0
1	33	2.93105	1.10359	0
2	45	3.25539	1.09603	0
3	38	3.19532	1.16633	0
2	56	3.78994	1.12333	0
1	54	3.89806	1.01352	0
0	42	3.71186	1.31198	0
1	47	4.79899	1.18739	0
2	18	4.01218	1.17784	0
3	23	3.29142	1.28956	0
4	35	2.45656	0.886278	0
4	25	2.72083	1.19258	0
3	26	3.19532	1.2502	0
4	34	3.14728	1.3092	0
4	29	3.21935	1.43569	0
2	17	2.98511	1.21149	0
3	58	3.88004	0.989976	0
3	31	2.51662	1.17629	0
4	38	2.60071	1.17719	0
4	44	2.61272	1.14398	0
1	26	3.05718	1.30194	0
2	25	2.55266	1.24427	0
3	45	3.05718	1.14099	0
2	37	2.54064	0.900805	0
3	46	2.99111	1.11108	0
0	32	3.01514	0.934995	0
1	30	2.65476	1.1825	0
0	32	3.08121	0.959548	0
1	32	2.50461	0.932564	0
1	31	2.60071	1.10502	0
0	54	3.89806	1.01352	1
0	56	3.78994	1.12333	1
0	42	2.40851	1.02121	0
0	41	2.40851	0.811883	0
1	58	2.99712	1.10284	0
0	38	2.75086	1.0064	0
1	45	2.92504	1.03938	0
2	45	3.01514	0.844278	0
1	57	3.29142	0.976383	0
0	35	2.64876	1.04919	0
0	74	4.49268	0.896912	1
0	28	2.32442	0.949653	0
1	47	2.83495	1.17581	0
1	46	2.53464	1.13687	0
0	33	2.71482	1.15273	0
1	40	3.00913	1.25748	0
0	37	2.75687	1.07626	0
0	42	2.6908	1.05044	0
0	41	2.6908	1.13224	0
0	67	5.34556	0.978399	1
1	21	3.1713	0.867712	1
2	63	3.39954	0.67671	1
2	46	3.43558	1.10276	1
1	29	4.55874	0.944796	1
0	75	7.80813	1.12613	1
1	18	7.94627	0.995044	1
2	48	4.29447	1.05491	1
3	26	3.44759	1.29182	1
4	32	3.15328	1.1699	1
4	30	2.98511	1.14414	1
3	43	5.68792	1.34778	1
4	13	3.18932	0.908984	1
4	20	4.64283	1.22389	1
2	12	7.24954	0.948831	1
3	17	7.55586	1.02249	1
4	14	2.13222	1.04109	1
4	30	10.2887	1.11713	1
3	37	2.9791	1.03587	1
1	38	2.87099	0.568746	1
2	53	3.14127	0.990206	1
0	54	3.42356	1.21721	0
0	41	2.72083	1.09924	0
1	49	3.30344	1.11558	0
0	27	2.4025	1.03334	0
0	83	7.80212	1.04968	1
1	28	9.42381	1.10416	1
2	6	8.24057	0.877502	1
3	35	4.76296	1.04496	1
1	20	3.15328	1.15035	1
0	32	3.06319	1.19962	0
1	34	2.67879	1.04232	0
2	50	3.44759	1.11512	0
2	49	3.21935	1.08447	0
1	46	3.13526	1.00898	0
2	39	2.89501	1.23305	0
2	33	2.99712	1.15261	0
0	32	3.30944	1.29744	0
1	46	3.1713	1.15483	0
2	37	3.08721	1.13873	0
3	33	2.62473	0.924422	0
4	45	2.76288	1.03919	0
4	42	2.66077	1.10711	0
3	34	2.36646	0.770436	0
4	44	2.54665	1.14665	0
4	45	2.77489	1.15009	0
2	50	3.74189	1.05841	0
3	39	3.83799	1.11673	0
4	34	3.3635	1.0698	0
4	30	3.03316	0.977934	0
3	34	3.74189	1.28953	0
4	35	3.32746	1.16402	0
4	29	3.69985	1.33215	0
1	83	7.80212	1.04968	0
2	28	9.42381	1.10416	0
3	6	8.24057	0.877502	0
4	35	4.76296	1.04496	0
2	20	3.15328	1.15035	0
0	31	3.06919	1.08631	0
1	40	3.00913	1.12854	0
1	52	4.04821	1.14202	0
0	25	2.69681	1.02243	0
1	39	2.57068	1.0843	0
1	40	2.65476	1.12664	0
0	40	2.87699	1.08185	0
0	52	4.04821	1.14202	1
0	30	3.05718	1.06532	0
0	28	3.17731	1.20156	0
1	52	4.28846	1.20429	0
2	47	4.18636	1.13889	0
3	19	2.99111	1.10332	0
4	41	2.95507	1.06104	0
4	38	2.91303	1.02473	0
3	24	3.22536	1.1677	0
4	30	2.53464	1.1028	0
4	32	2.96709	1.09644	0
2	30	4.6128	1.20235	0
3	18	3.85001	1.109	0
4	16	2.50461	0.927186	0
4	27	3.05718	1.05574	0
3	42	3.39353	0.99411	0
1	29	2.9791	1.33715	0
2	40	2.96709	1.18514	0
3	31	2.49259	1.15614	0
2	40	2.84696	0.95178	0
0	39	2.67278	1.08866	0
0	32	2.90102	1.27801	0
1	48	3.36951	1.02724	0
2	40	3.08721	1.04864	0
2	32	3.06319	1.20441	0
1	41	2.86498	0.971713	0
2	44	3.04517	1.0968	0
0	40	3.71787	1.32406	0
1	39	3.7479	1.26965	0
2	25	3.11124	1.32539	0
3	40	3.33347	1.26407	0
4	45	3.42957	1.01103	0
4	31	2.73284	1.11435	0
3	39	3.45359	1.25788	0
4	27	2.92504	1.16617	0
4	33	3.11724	1.16517	0
2	27	3.15328	1.21518	0
3	39	3.09322	1.07418	0
4	33	2.72083	1.04689	0
4	34	3.08121	1.24385	0
3	32	2.85898	1.08892	0
4	50	3.56171	1.12094	0
4	45	3.30944	1.08858	0
1	26	3.11724	1.18862	0
2	30	2.60671	1.11645	0
3	50	3.0752	1.05762	0
3	39	2.5947	1.1162	0
2	34	2.64275	1.00378	0
3	38	2.72083	1.26478	0
0	36	2.90102	1.14494	0
1	43	3.30944	1.2459	0
1	46	3.17731	1.1932	0
0	31	2.7869	1.16093	0
1	38	2.48659	0.998338	0
1	42	3.08721	1.11245	0
0	34	2.89501	1.09497	0
0	33	2.93105	1.00061	0
1	39	3.20133	1.19836	0
0	34	3.18932	1.15663	0
0	39	3.19532	1.23279	0
0	24	3.13526	1.22934	0
1	41	3.40554	1.15024	0
2	25	2.85297	1.20697	0
3	46	3.15328	1.07383	0
4	42	2.84696	0.937941	0
4	44	3.03916	0.946909	0
3	38	3.03916	1.16035	0
4	30	2.66677	1.28124	0
4	33	2.84696	1.16668	0
2	31	2.82294	1.14912	0
3	33	2.33643	1.10166	0
4	50	2.86498	1.1583	0
4	51	3.13526	1.21932	0
3	96	5.26748	0.822521	0
4	3	1.43549	4.39625	0
1	32	2.6908	1.00701	0
2	61	3.38152	0.951789	0
3	43	3.32146	1.06652	0
3	29	2.97309	1.18602	0
2	58	3.48963	1.05237	0
3	32	3.16529	1.04798	0
0	16	3.14728	1.03305	0
1	30	2.53464	1.17834	0
1	113	4.40258	0.675334	0
0	49	4.40258	0.863333	1
1	29	3.83199	1.18626	1
2	34	3.41155	1.07583	1
0	20	2.85297	1.10602	0
1	44	2.61272	1.00124	0
1	38	2.54665	1.05332	0
0	17	3.20734	1.1895	0
1	26	2.64275	1.12626	0
0	32	3.85001	1.18072	0
0	20	3.29743	1.07119	0
0	24	3.60976	1.04751	0
1	28	2.80492	0.982242	0
2	43	3.26139	1.19647	0
2	43	2.92504	1.17615	0
1	39	3.15929	0.978591	0
0	33	4.09626	1.2055	0
1	33	4.04821	1.24899	0
2	32	4.21038	1.1778	0
3	26	3.47762	1.27502	0
4	34	3.42356	1.14644	0
4	29	2.86498	1.15166	0
3	34	4.46264	1.17925	0
4	29	3.19532	1.14265	0
4	27	4.06623	1.31692	0
2	37	3.65781	1.23036	0
3	24	2.55866	0.876321	0
4	47	3.17731	1.23176	0
3	21	2.58869	0.994187	0
4	41	2.98511	1.25057	0
1	29	3.27341	1.04829	0
2	32	3.01514	1.07674	0
3	50	3.50164	1.14482	0
2	50	3.66381	1.021	0
0	30	2.93105	1.09111	0
1	42	2.98511	1.10413	0
1	41	3.03316	1.1449	0
0	30	3.02114	1.14259	0
1	39	2.96108	1.06001	0
1	37	3.06919	1.19761	0
0	48	3.12926	1.07673	0
0	47	3.35749	1.11852	0
0	37	3.50164	1.31145	0
1	28	3.06919	1.15339	0
2	25	2.51662	1.21702	0
3	52	3.15328	1.12398	0
3	52	3.24337	1.17397	0
2	29	2.6908	1.17986	0
1	31	2.89501	1.13816	0
2	50	3.15328	1.12913	0
2	38	3.25539	1.11121	0
0	36	3.15328	1.22224	0
1	44	3.90406	1.23311	0
2	26	3.26139	1.29182	0
3	28	2.63674	1.03196	0
4	39	2.79891	1.16258	0
4	38	2.57668	1.14573	0
3	26	2.46256	1.10272	0
4	44	2.77489	1.22268	0
4	47	3.30344	1.18701	0
2	31	3.77793	1.26659	0
3	24	3.35749	1.42414	0
4	44	3.30344	0.979546	0
4	41	3.32746	1.02892	0
3	33	3.63979	1.29072	0
4	25	2.9791	1.25165	0
4	32	3.66982	1.28775	0
1	34	3.0752	1.22222	0
2	31	2.58869	1.08722	0
3	47	2.96108	1.12125	0
3	45	2.79291	1.10227	0
2	48	3.02114	0.968024	0
0	37	3.97614	1.14161	0
1	25	2.95507	1.06577	0
2	34	2.94306	1.25811	0
2	36	3.02114	1.2824	0
1	23	3.29743	1.25153	0
2	31	3.00312	1.28664	0
2	31	3.19532	1.17793	0
0	25	3.30944	1.24827	0
1	36	3.15328	1.22224	0
2	44	3.90406	1.23311	0
3	26	3.26139	1.29182	0
4	28	2.63674	1.03196	0
4	26	2.46256	1.10272	0
3	31	3.77793	1.26659	0
4	24	3.35749	1.42414	0
4	33	3.63979	1.29072	0
2	34	3.0752	1.22222	0
3	31	2.58869	1.08722	0
4	47	2.96108	1.12125	0
4	45	2.79291	1.10227	0
3	48	3.02114	0.968024	0
1	37	3.50164	1.31145	0
2	28	3.06919	1.15339	0
3	25	2.51662	1.21702	0
4	52	3.15328	1.12398	0
4	52	3.24337	1.17397	0
3	29	2.6908	1.17986	0
2	31	2.89501	1.13816	0
3	50	3.15328	1.12913	0
3	38	3.25539	1.11121	0
0	38	3.05718	1.12534	0
0	34	2.60071	0.948203	0
0	59	4.36054	1.08592	1
0	65	5.27349	1.11566	1
0	38	3.32146	1.27155	0
0	27	2.73284	1.16486	0
1	43	2.67879	0.964366	0
2	47	2.85297	1.02489	0
2	42	2.47458	1.00627	0
1	31	2.22832	0.988923	0
0	36	3.77192	1.11058	0
1	36	4.34853	1.16467	0
2	32	4.36054	1.11655	0
3	27	3.20133	1.22469	0
4	24	2.42652	0.988869	0
3	34	4.59478	1.12435	0
4	27	2.96108	0.946413	0
4	37	4.94314	1.10447	0
2	33	3.4596	1.06594	0
3	37	3.20734	1.0189	0
4	38	3.39954	1.26884	0
3	33	2.60671	0.850217	0
4	41	2.64275	1.09527	0
1	33	2.79891	1.25788	0
2	30	2.44454	1.12607	0
3	44	2.73885	1.04083	0
3	45	2.70281	0.995602	0
2	38	2.66677	1.09294	0
3	44	2.77489	1.17165	0
0	80	5.11733	0.894952	1
0	42	2.48058	0.915049	0
0	59	3.05718	1.0401	0
0	53	3.23737	1.12786	0
0	36	3.23136	1.19605	0
1	32	2.45656	0.692921	0
2	41	2.52263	1.05382	0
2	54	3.10523	1.06604	0
1	33	2.58269	1.16619	0
2	45	2.82894	1.12088	0
0	40	3.77793	1.21872	0
1	26	3.04517	1.28282	0
2	35	2.89501	1.1174	0
3	40	2.76288	1.00977	0
4	46	3.19532	1.16525	0
4	52	3.60375	1.10488	0
3	45	2.91303	0.984931	0
4	42	2.84096	1.06839	0
4	35	2.57668	0.947128	0
2	31	2.77489	1.2265	0
3	47	3.23737	1.08243	0
4	30	2.94907	1.3423	0
4	35	3.62177	1.34703	0
1	23	3.14728	1.2957	0
2	36	3.2674	1.16114	0
3	33	3.22536	1.20998	0
4	32	3.06319	1.24848	0
4	29	2.74486	1.26429	0
3	29	2.60071	1.21615	0
2	42	3.20734	1.22442	0
3	35	3.10523	1.25985	0
3	34	3.10523	1.23616	0
0	46	3.36951	1.09549	1
1	31	2.82894	1.12813	1
1	26	2.69681	1.24638	1
0	90	7.94026	1.07699	1
1	9	6.93722	1.08888	1
0	36	2.93105	1.22124	0
0	44	2.94306	1.05314	0
0	39	2.93105	1.18308	0
0	44	3.09923	1.12743	0
0	23	6.68496	1.10536	0
1	15	2.74486	0.974912	0
2	46	3.15328	1.07302	0
3	42	3.7479	1.2013	0
4	34	3.24337	1.1343	0
4	29	3.3635	1.22959	0
3	44	3.29743	1.20867	0
2	56	3.68183	1.05193	0
3	26	2.93105	1.10588	0
1	15	5.94619	1.23649	0
2	16	4.19236	0.580424	0
3	25	3.19532	1.15677	0
0	26	4.02419	1.03957	0
1	31	3.58573	1.07575	0
1	35	3.7479	1.10474	0
0	28	3.34548	1.19161	0
0	34	3.60375	1.16354	0
0	28	3.48963	1.23918	0
1	53	4.49268	1.06035	0
2	17	2.92504	1.15953	0
2	16	3.23136	1.30966	0
1	40	3.66381	1.12259	0
2	36	3.73589	0.572374	0
2	43	4.16233	0.68882	0
0	30	3.80196	1.33001	0
1	33	3.68784	1.35353	0
2	33	3.65781	1.24721	0
3	32	3.19532	1.30848	0
4	30	2.88901	1.11591	0
4	36	2.90702	1.20249	0
3	36	3.72388	1.28619	0
4	26	3.12325	1.35188	0
4	33	3.75391	1.3527	0
2	33	3.50765	1.31419	0
3	41	3.69985	1.14566	0
4	28	2.99712	1.11274	0
4	25	3.1713	1.13689	0
3	32	3.02715	1.20522	0
4	35	2.85297	1.27316	0
4	41	3.43558	1.22389	0
1	25	2.99712	1.07167	0
2	34	2.72684	1.09976	0
3	40	2.6908	1.13114	0
3	38	2.87099	1.19403	0
2	34	2.98511	1.17282	0
3	42	3.2674	1.12809	0
3	43	3.20133	1.1696	0
0	53	4.49268	1.06035	1
1	17	2.92504	1.15953	1
1	16	3.23136	1.30966	1
0	63	4.01818	1.06052	1
0	43	3.01514	1.04121	0
0	27	3.18932	1.25688	0
1	28	2.84696	1.16476	0
2	41	3.27341	1.12134	0
3	40	3.64579	1.22291	0
3	36	3.21935	1.24977	0
2	41	2.57068	1.04336	0
1	36	2.69681	1.07276	0
2	35	2.57668	1.01226	0
0	36	2.43854	1.02451	0
1	46	2.63074	1.08682	0
0	25	2.55866	1.1335	0
0	48	3.13526	1.13572	0
0	49	3.21334	1.14386	0
0	34	2.84096	1.14632	0
0	31	2.85898	1.10356	0
1	39	2.84696	1.08193	0
1	37	2.66677	1.08741	0
0	34	3.24337	1.1634	0
0	39	3.62177	1.2855	0
0	16	6.9192	0.872212	0
1	20	7.81413	1.32574	0
2	23	8.56491	1.04612	0
3	25	10.1506	1.17739	0
4	14	9.08746	1.20435	0
4	21	4.08425	1.02643	0
3	20	2.85898	0.945287	0
4	35	3.05118	1.24244	0
2	27	3.62778	1.14401	0
3	29	2.81693	1.15044	0
3	29	3.05118	0.864851	0
1	27	3.06919	1.02524	0
2	42	3.51366	1.25196	0
0	46	3.58573	1.1522	0
0	39	3.06919	1.26763	0
1	43	3.24337	1.21702	0
0	20	2.96709	1.17875	0
1	34	2.57068	1.10144	0
2	50	3.12325	1.08656	0
2	49	2.93706	1.0286	0
1	53	3.29743	0.988772	0
2	38	3.30344	1.13898	0
2	29	2.82894	1.15899	0
0	22	3.2674	1.25529	0
1	30	3.14728	1.37847	0
2	36	3.32146	1.23955	0
3	31	2.96709	1.27734	0
4	35	2.66677	0.990279	0
4	32	2.4025	1.07547	0
3	50	4.09626	1.13074	0
4	38	3.56771	1.07174	0
4	20	3.42957	1.26847	0
2	34	2.75687	1.14549	0
3	44	2.82894	1.08326	0
4	47	2.73284	0.988401	0
4	43	3.03916	1.02994	0
3	42	2.79891	1.01346	0
4	47	3.05118	1.14589	0
1	33	3.00913	1.12212	0
2	42	2.90102	0.996452	0
3	42	2.96709	1.19498	0
3	42	3.38152	1.1636	0
2	44	2.90702	0.968734	0
0	50	4.09626	1.13074	1
1	38	3.56771	1.07174	1
2	27	2.75687	0.936669	1
2	30	3.01514	1.03892	1
1	20	3.42957	1.26847	1
2	31	3.29142	1.27554	1
3	33	2.68479	0.990229	1
2	32	3.00913	1.1776	1
0	36	2.87099	0.90758	0
1	43	3.08721	1.21782	0
1	48	3.36951	1.11146	0
0	41	2.63074	0.924277	0
1	45	2.82894	0.98978	0
1	36	2.34844	1.01881	0
0	60	3.03916	1.04784	0
0	49	3.09322	1.09615	0
0	56	3.52567	1.07598	0
0	48	3.28542	1.05827	0
0	25	2.6908	1.31657	0
1	39	2.4986	1.16715	0
2	36	2.49259	1.15574	0
2	48	2.80492	1.17085	0
1	36	2.75086	1.08025	0
2	43	2.82894	1.15951	0
0	40	4.48066	1.41566	0
1	24	3.41756	1.18416	0
2	36	3.51366	1.33672	0
3	26	2.95507	1.36757	0
4	31	2.61272	1.09932	0
4	46	3.18932	1.12789	0
3	40	4.16233	1.27455	0
4	29	3.47161	1.28314	0
4	31	4.18035	1.27666	0
2	28	3.11124	1.31211	0
3	39	2.66077	1.04491	0
4	35	2.58269	1.20633	0
4	31	2.51061	1.25157	0
3	37	2.99712	1.14591	0
4	38	3.16529	1.26454	0
4	37	3.00913	1.15085	0
1	32	4.45664	1.23502	0
2	18	2.85898	1.11397	0
3	31	2.72083	1.01052	0
3	38	3.03316	1.06506	0
4	35	2.90702	1.31718	0
2	29	3.99416	1.16969	0
3	25	3.16529	1.20188	0
3	23	3.08721	1.26205	0
0	35	2.67278	1.10467	0
0	34	2.57068	0.994247	0
0	53	3.14728	1.18841	0
0	41	2.55266	1.05624	0
0	71	5.06327	1.04199	1
1	22	3.38152	0.755848	1
2	36	3.27941	1.07356	1
2	33	2.79291	1.02597	1
0	61	4.04221	0.954286	1
1	42	3.96413	1.08267	1
0	35	3.82598	1.30093	0
0	57	5.73597	1.33179	1
1	16	4.14431	1.22406	1
0	39	3.87403	1.14101	0
1	27	2.89501	0.820945	0
2	61	4.50469	1.09865	0
1	26	2.96709	1.04967	0
0	29	2.91904	1.26665	0
1	34	2.91904	1.23476	0
2	36	3.06919	1.34955	0
3	38	2.87099	1.1722	0
4	51	3.27941	1.05341	0
4	40	3.02715	1.18273	0
3	47	3.45359	1.02474	0
4	37	3.15328	1.08857	0
2	41	3.1713	1.23675	0
3	46	2.94907	0.802075	0
4	56	3.66982	1.0874	0
4	42	3.20133	1.11234	0
3	39	3.35149	1.16215	0
4	35	3.15328	1.04487	0
4	34	2.87699	1.07613	0
1	46	3.54369	1.18753	0
2	50	4.04221	1.08859	0
3	28	2.73885	0.901164	0
3	24	3.62177	1.19796	0
2	33	3.21334	1.0461	0
3	32	3.05718	1.22845	0
3	30	2.65476	1.20883	0
0	36	2.69681	1.05863	0
1	35	2.22231	1.00894	0
2	52	3.20734	1.25282	0
1	38	2.75086	1.08431	0
0	42	3.23136	1.3749	0
0	35	3.17731	1.24796	0
1	50	3.69985	1.07906	0
1	33	2.80492	1.17881	0
0	31	3.02114	1.34952	0
0	32	3.14728	1.32607	0
0	64	3.71787	0.969771	1
0	51	3.38753	1.08082	0
1	31	2.95507	1.14644	0
0	43	2.76288	1.01392	0
1	46	2.883	1.04783	0
0	54	2.65476	0.984156	0
0	58	2.96108	0.789687	0
0	33	2.76888	1.17877	0
1	46	3.09322	1.02419	0
2	81	6.39666	1.12167	0
2	49	3.91007	1.14306	0
1	50	3.14127	1.07791	0
2	41	3.38753	1.08209	0
0	39	3.17731	1.18578	0
1	31	3.19532	1.28355	0
2	34	3.31545	1.19665	0
3	32	2.57668	1.02254	0
4	39	2.27036	0.979958	0
4	49	2.86498	0.993274	0
3	34	3.31545	1.19206	0
4	27	2.74486	1.3048	0
4	34	3.57972	1.36054	0
2	28	2.51662	1.07328	0
3	42	2.4025	1.05304	0
4	52	2.85898	1.11117	0
4	52	2.94306	1.14461	0
3	59	3.45359	0.998849	0
4	32	3.33347	1.08607	0
4	33	2.80492	1.1246	0
1	145	6.75703	0.62293	0
0	50	3.14127	1.07791	1
1	41	3.38753	1.08209	1
0	58	2.81093	0.983532	0
0	69	4.85305	1.02882	1
0	49	2.93105	1.02684	0
0	73	4.74494	1.0966	0
0	43	2.66077	1.03724	0
1	42	2.83495	1.0918	0
0	39	2.89501	1.26596	0
1	38	2.63674	1.03168	0
2	35	2.44454	1.13497	0
2	51	3.32146	1.10659	0
1	51	3.38753	0.999434	0
2	34	3.21334	1.18857	0
0	33	2.57668	1.1981	0
1	32	2.67879	1.28894	0
2	41	3.32746	1.36514	0
3	34	2.88901	1.11449	0
4	35	2.60671	1.1245	0
4	33	2.60071	1.00134	0
3	29	2.76288	0.996466	0
4	37	2.73885	1.22181	0
4	43	3.32146	1.21689	0
2	44	3.32746	1.31656	0
3	27	2.75687	1.11444	0
4	42	2.47458	0.923047	0
4	44	2.61272	0.814688	0
3	30	2.95507	1.39628	0
4	32	2.91303	1.34361	0
4	28	2.54665	1.37653	0
1	38	2.58269	1.22993	0
2	45	2.54064	0.906701	0
3	43	2.83495	1.11022	0
3	36	2.60671	1.19455	0
2	53	2.66677	0.868096	0
3	39	2.87099	1.20197	0
0	37	2.31841	0.761595	0
1	59	3.35149	1.07223	0
1	54	2.7869	1.08886	0
0	35	2.32442	1.15938	0
1	36	2.31841	1.00881	0
1	46	2.41451	0.854456	0
0	47	2.74486	0.994568	0
0	52	2.70882	1.01519	1
0	53	3.20133	1.11421	0
0	53	3.63979	1.17845	1
0	47	3.32146	1.09638	0
0	79	6.39065	1.20436	1
1	35	9.65805	1.22362	1
2	15	9.92233	1.10871	1
3	6	8.76312	1.19842	1
4	28	11.2497	1.11893	1
4	22	3.15328	1.1635	1
3	20	3.00913	1.04416	1
2	29	3.39353	1.16321	1
1	34	2.95507	1.13924	1
2	41	3.18932	1.16802	1
0	34	2.48058	0.935433	0
1	59	3.34548	1.03085	0
1	62	3.06919	1.01395	0
0	43	2.60671	1.00821	0
0	46	2.40851	0.876579	0
0	45	2.70882	1.05377	0
0	47	3.9401	1.06945	1
1	30	3.29142	1.06517	1
2	54	4.25242	0.938301	1
2	48	3.67583	1.08527	1
1	28	3.20734	1.07406	1
2	36	3.08721	1.17539	1
0	30	3.32746	1.26014	0
1	34	3.15929	1.07852	0
2	28	2.76888	1.16443	0
3	43	3.22536	1.20134	0
2	51	3.75391	1.05473	0
1	51	3.20133	0.872708	0
0	31	3.29142	1.28852	0
1	33	2.883	1.11208	0
2	38	2.94907	1.25207	0
3	36	2.81093	1.11075	0
4	32	2.43253	1.01859	0
4	45	3.06319	1.14584	0
3	40	2.69681	0.918363	0
4	41	2.63074	1.0991	0
4	43	3.03916	1.07422	0
2	40	3.18932	1.23352	0
3	34	2.74486	1.02587	0
4	45	2.85297	1.11588	0
4	43	2.79291	0.965537	0
3	31	2.88901	1.18019	0
4	39	2.77489	1.13885	0
4	40	3.00312	1.19371	0
1	47	3.9401	1.06945	0
2	30	3.29142	1.06517	0
3	54	4.25242	0.938301	0
3	48	3.67583	1.08527	0
2	28	3.20734	1.07406	0
3	36	3.08721	1.17539	0
0	40	2.16225	0.821863	0
1	57	2.94306	1.11877	0
2	4	3.14728	17.6111	0
0	29	2.37247	1.06155	0
1	52	2.54064	0.931843	0
1	45	2.42652	1.00466	0
0	56	3.24938	1.0414	1
0	37	2.47458	0.995168	0
0	51	3.75391	1.05473	1
0	52	3.03916	1.09916	0
0	50	3.65781	1.08463	0
0	54	3.54969	1.00539	1
1	51	3.80196	0.952376	1
1	28	2.99111	0.856857	1
0	37	2.51662	0.758475	0
0	47	3.15929	0.870514	0
1	52	3.56771	0.987731	0
1	45	3.30944	0.977271	0
0	57	3.45359	1.00698	1
0	30	2.50461	1.02253	0
0	49	2.66677	1.03178	0
1	37	2.44454	1.12772	0
0	50	2.87099	0.941388	0
1	40	2.81693	1.03365	0
0	34	2.72083	1.13898	0
0	21	2.83495	1.3371	0
1	49	3.34548	1.05236	0
2	39	3.21935	1.16986	0
2	38	3.57972	1.19199	0
1	36	2.43854	0.992647	0
0	26	3.32746	1.2191	0
1	42	4.4206	1.37345	0
2	23	3.83199	1.09675	0
3	26	3.08721	1.30924	0
4	29	2.69681	1.16175	0
4	34	2.70882	1.13996	0
3	84	8.1685	0.931951	0
4	29	10.7332	1.03755	0
4	29	3.39353	1.08396	0
2	31	3.22536	1.14887	0
3	33	3.11124	1.1333	0
4	37	3.22536	1.30134	0
4	39	3.50765	1.2833	0
3	37	3.0752	1.22104	0
4	34	3.47762	1.40067	0
1	29	3.02114	1.30796	0
2	41	3.08721	1.00591	0
3	41	3.21334	1.06706	0
3	46	3.44158	1.17621	0
2	34	2.69681	1.11471	0
3	48	3.3635	1.19275	0
0	43	2.82294	0.956756	0
1	50	3.47161	1.23289	0
0	38	2.56467	1.05285	0
1	45	2.77489	1.16014	0
0	59	3.38152	1.12093	0
0	57	2.71482	1.02895	0
0	42	3.11724	1.09317	1
1	39	2.82894	0.927229	1
2	36	2.55266	1.09494	1
2	33	2.30039	1.02792	1
1	35	2.66077	0.942516	1
2	50	3.18932	1.08113	1
0	31	3.16529	1.21142	0
1	36	3.42957	1.32159	0
2	34	3.21935	1.13959	0
3	33	3.23136	1.14713	0
4	32	2.72083	1.14632	0
4	29	2.99712	1.25259	0
3	36	3.20734	1.25721	0
4	27	2.61272	1.19377	0
4	31	2.95507	1.22255	0
2	27	2.74486	1.25144	0
3	36	2.46857	1.07462	0
4	49	2.96108	1.25371	0
4	56	3.52567	1.11601	0
3	44	2.883	1.02503	0
4	42	2.99712	1.15895	0
1	31	2.78089	1.27289	0
2	44	3.00913	1.19233	0
3	42	3.32746	1.11908	0
3	32	2.86498	1.23707	0
0	38	2.61872	0.941963	0
1	46	2.98511	1.14761	0
0	46	2.90102	0.815293	0
1	64	4.83503	1.11641	0
1	50	3.29142	1.11624	0
0	39	2.70882	1.21357	0
0	43	3.65781	1.17597	0
0	44	3.1713	1.23485	0
0	62	4.97318	1.12947	1
1	21	3.69384	1.35225	1
2	31	3.01514	1.01029	1
3	40	2.86498	1.10471	1
3	37	3.09923	1.24107	1
2	30	2.99712	1.06512	1
3	37	3.11124	1.24702	1
3	47	3.9401	1.24079	1
1	29	4.39057	1.14567	1
2	22	3.15328	1.28727	1
3	43	2.85297	0.946147	1
3	27	2.64876	1.07371	1
4	46	2.93706	1.10883	1
4	49	2.81693	0.967445	1
2	30	4.19236	1.13924	1
3	17	2.82294	1.34203	1
4	40	2.39649	0.969743	1
4	34	2.76888	1.03164	1
3	32	3.86202	1.21763	1
4	29	3.28542	1.26141	1
4	35	4.25242	1.2416	1
0	30	3.20133	1.31062	0
1	36	2.90102	1.10082	0
2	29	2.35445	1.04341	0
2	38	2.81093	1.06844	0
1	41	3.17731	0.998045	0
2	31	2.70281	1.14107	0
2	27	2.61872	1.08686	0
0	26	2.83495	1.15213	0
1	62	4.97318	1.12947	0
2	21	3.69384	1.35225	0
3	31	3.01514	1.01029	0
4	40	2.86498	1.10471	0
4	37	3.09923	1.24107	0
3	30	2.99712	1.06512	0
4	37	3.11124	1.24702	0
4	47	3.9401	1.24079	0
2	29	4.39057	1.14567	0
3	22	3.15328	1.28727	0
4	43	2.85297	0.946147	0
4	27	2.64876	1.07371	0
3	30	4.19236	1.13924	0
4	17	2.82294	1.34203	0
4	32	3.86202	1.21763	0
1	36	2.62473	1.23147	0
2	44	2.73885	1.03224	0
3	51	3.44158	1.13753	0
3	48	3.25539	1.13045	0
0	38	3.27341	1.16965	0
1	31	3.09923	1.29688	0
1	32	3.03316	1.22152	0
0	42	2.9791	1.01395	0
1	56	3.9401	0.685968	0
1	57	4.17434	0.711171	0
0	50	3.3635	1.11297	1
0	44	2.85297	1.10522	0
0	43	3.36951	1.15805	0
0	28	2.68479	1.2721	0
1	39	2.6908	1.12042	0
2	37	2.75687	1.26296	0
3	32	2.47458	1.17301	0
4	42	2.67879	1.13911	0
4	52	2.97309	1.07788	0
3	35	2.58269	1.17335	0
4	48	2.99712	1.15986	0
4	48	3.24938	1.14754	0
2	42	3.03316	1.14862	0
3	31	3.26139	1.39063	0
4	37	2.94907	1.01221	0
4	26	2.81693	1.4054	0
3	47	3.69384	1.27787	0
4	31	2.80492	1.07957	0
4	23	2.90102	1.09236	0
1	34	2.63674	1.17861	0
2	41	2.48659	1.10261	0
3	42	2.60071	1.10416	0
3	46	2.96108	1.15842	0
2	35	2.4986	1.05413	0
3	49	3.03916	1.14802	0
0	36	2.61872	0.89152	0
1	51	3.02715	1.08075	0
1	45	2.96108	1.13316	0
0	34	2.51662	1.03083	0
1	43	2.56467	1.08141	0
1	82	3.89806	0.830668	0
0	36	2.99712	1.24625	0
1	37	2.82894	1.08511	0
2	38	2.76888	1.09005	0
2	39	2.96108	1.20223	0
1	37	2.68479	0.955936	0
2	46	2.91904	1.11938	0
2	47	3.29743	1.01513	0
0	36	3.50765	1.40517	0
1	33	3.26139	1.32788	0
2	32	3.22536	1.39634	0
3	28	3.06319	1.4264	0
4	33	3.00312	1.31025	0
4	34	2.76888	1.10653	0
3	26	2.87099	1.41936	0
4	34	2.80492	1.24887	0
4	39	3.28542	1.42197	0
2	28	2.72083	1.2637	0
3	34	2.66677	1.11607	0
4	38	2.60671	1.13904	0
4	41	2.88901	1.20654	0
3	43	2.63674	1.00316	0
4	45	3.05118	1.1206	0
1	31	3.21334	1.23765	0
2	40	3.00913	1.06328	0
3	31	2.64275	1.17042	0
3	37	3.02114	1.10455	0
2	33	2.68479	0.877686	0
3	41	2.69681	1.1173	0
3	44	3.11124	1.09011	0
0	37	2.78089	1.09251	0
1	37	2.82894	1.21154	0
1	35	2.64275	1.15844	0
0	37	3.0752	1.1103	0
1	35	2.82294	1.05474	0
1	27	2.62473	1.13836	0
0	41	2.94306	1.22806	0
0	49	3.56771	1.09104	1
0	32	2.99712	1.25611	0
1	31	2.68479	1.02084	0
1	36	2.42652	1.05516	0
0	41	3.60375	1.29851	0
1	23	3.02715	1.41446	0
2	36	3.09923	1.37453	0
3	36	3.25539	1.28703	0
4	32	3.25539	1.2758	0
4	34	3.21334	1.27081	0
3	36	3.11124	1.25526	0
4	40	3.33347	1.19544	0
4	36	2.62473	0.973911	0
2	31	3.05718	1.29631	0
3	35	2.90102	1.07488	0
4	27	2.04212	0.930497	0
3	30	2.79291	1.32638	0
4	43	3.00312	1.17291	0
1	24	2.91303	1.28187	0
2	35	2.31841	0.849864	0
0	28	2.51662	1.20379	0
1	42	2.55866	1.08175	0
2	94	4.20437	0.816973	0
3	1	1.80187	NaN	0
2	55	2.82294	0.883213	0
1	52	2.45055	0.772101	0
0	41	3.50765	1.11619	0
1	45	3.91608	1.0706	0
2	24	3.04517	1.05794	0
3	37	3.16529	1.18132	0
4	33	2.50461	0.95428	0
4	42	2.78089	0.810921	0
3	27	2.36046	1.13508	0
2	37	3.60375	1.15776	0
3	30	2.99712	1.16657	0
4	42	2.61272	0.772614	0
4	35	2.76288	1.17063	0
3	24	3.10523	1.20465	0
4	42	3.20133	1.2525	0
4	41	3.5557	1.22496	0
1	25	2.64275	1.12608	0
2	40	2.93706	1.26827	0
3	54	2.883	0.692066	0
3	55	3.18932	0.92531	0
2	39	2.36046	1.01424	0
3	57	2.87099	0.909419	0
0	45	3.91608	1.0706	1
1	24	3.04517	1.05794	1
2	37	3.16529	1.18132	1
3	33	2.50461	0.95428	1
4	50	2.57668	1.10768	1
4	38	2.65476	1.13289	1
3	42	2.78089	0.810921	1
2	27	2.36046	1.13508	1
1	37	3.60375	1.15776	1
2	30	2.99712	1.16657	1
3	42	2.61272	0.772614	1
3	35	2.76288	1.17063	1
4	45	2.92504	1.04789	1
4	40	2.75687	1.02873	1
2	24	3.10523	1.20465	1
3	42	3.20133	1.2525	1
4	31	2.36646	0.913179	1
4	28	2.72083	1.19007	1
3	41	3.5557	1.22496	1
4	36	3.3635	1.19509	1
4	45	4.50469	1.21352	1
0	44	2.12021	0.5371	0
1	55	2.41451	0.936668	0
0	30	2.10219	0.701429	0
1	63	2.52863	0.838073	0
1	84	3.58573	0.875578	0
0	62	2.51662	0.63897	0
0	49	2.44454	0.735732	0
0	42	2.92504	1.11022	0
0	45	2.94306	1.11012	0
0	32	3.35749	1.29487	0
1	35	3.29743	1.11139	0
2	44	3.66982	1.12909	0
3	27	3.23136	1.28103	0
3	30	3.41155	1.3499	0
2	29	3.11724	1.26423	0
3	42	3.69384	1.2867	0
1	38	3.25539	1.16177	0
2	48	4.65484	1.14325	0
0	35	3.30344	1.37162	0
1	36	3.32746	1.18944	0
2	36	3.35749	1.18518	0
3	26	2.72083	1.2307	0
4	48	2.82894	0.94406	0
4	46	2.96108	1.0781	0
3	28	2.76888	1.218	0
4	44	2.75086	1.16355	0
4	51	4.21038	1.21611	0
2	33	2.99111	1.17539	0
3	31	2.39049	1.08365	0
4	45	2.66677	1.12741	0
4	46	2.99111	1.22741	0
3	42	3.0752	1.07859	0
4	38	3.30344	1.22066	0
4	39	3.11124	1.21545	0
1	34	2.98511	1.26257	0
2	48	3.03316	1.03675	0
3	32	2.60671	1.17931	0
3	31	3.15929	1.37296	0
0	43	2.76888	1.13217	0
1	47	3.24938	1.15868	0
0	51	3.34548	1.07258	0
1	31	2.84096	1.18146	0
1	30	3.09322	1.22173	0
0	52	3.6518	1.17529	0
0	64	3.92809	1.08233	1
0	49	3.46561	1.22097	1
1	28	2.89501	1.08755	1
2	43	3.20734	1.10781	1
2	40	2.81093	1.12812	1
1	31	2.99712	1.18796	1
2	37	3.11124	1.22081	1
0	40	3.24337	1.36701	0
1	32	2.5947	1.01161	0
2	49	3.4596	1.17252	0
2	52	3.20734	1.08918	0
1	39	3.03316	0.960607	0
2	35	2.77489	1.09777	0
0	39	3.40554	1.24368	0
1	25	2.75687	1.26703	0
2	49	3.46561	1.22097	0
3	28	2.89501	1.08755	0
4	43	3.20734	1.10781	0
4	40	2.81093	1.12812	0
3	31	2.99712	1.18796	0
4	37	3.11124	1.22081	0
2	47	3.81997	1.34788	0
3	22	3.2674	1.32728	0
4	36	2.89501	1.11914	0
4	28	3.02114	1.16817	0
3	36	3.63979	1.19957	0
4	23	2.97309	1.41254	0
4	25	3.00312	1.14735	0
1	29	3.14127	1.34509	0
2	28	2.7869	1.27307	0
3	44	3.05118	1.16566	0
4	32	3.05718	1.25631	0
3	42	3.42356	1.29894	0
2	54	3.42957	1.00918	0
0	41	2.51662	1.06555	0
1	54	3.3635	1.09946	0
0	44	2.77489	1.08905	0
1	51	3.08721	0.954655	0
0	52	3.79595	1.16932	1
0	53	3.66982	1.19378	1
0	41	3.14728	1.29674	0
1	55	3.37551	0.919711	0
2	50	3.63378	0.964346	0
2	29	2.82294	1.02796	0
1	42	2.90102	0.80618	0
2	40	2.79291	1.08202	0
0	57	4.7089	1.23898	1
1	25	4.16233	1.28805	1
2	34	4.25843	1.21436	1
3	20	3.44759	1.53156	1
4	24	2.55266	1.1175	1
4	27	2.80492	1.13022	1
3	21	3.10523	1.16275	1
4	30	2.80492	1.38172	1
4	32	2.74486	1.20938	1
2	26	3.10523	1.27082	1
3	25	2.24634	1.02615	1
4	50	2.56467	1.10106	1
4	46	2.63674	1.13965	1
3	37	3.09322	1.15914	1
4	32	2.56467	1.02623	1
4	37	2.87699	1.04947	1
1	30	3.81397	0.952876	1
2	30	3.47762	1.06357	1
3	54	4.17434	1.08905	1
3	32	3.32146	1.21452	1
2	43	3.74189	1.06157	1
0	57	3.22536	0.954009	0
0	23	3.04517	1.30092	0
1	34	2.92504	1.0991	0
2	31	2.61872	1.08	0
2	33	2.65476	1.2356	0
1	32	2.79291	1.04862	0
2	40	2.92504	1.16502	0
2	45	2.92504	1.11677	0
0	35	3.52567	1.31261	0
1	31	3.52567	1.33112	0
2	21	2.85297	1.29334	0
3	37	2.90102	1.30617	0
4	32	2.61872	1.02539	0
4	40	2.44454	0.982961	0
3	39	2.99111	1.15674	0
4	37	3.05718	1.29035	0
4	34	2.91904	1.19538	0
2	34	3.14127	1.1647	0
3	29	2.73885	1.14964	0
4	34	2.4025	1.05663	0
4	36	2.70281	1.22984	0
3	39	3.14127	1.05511	0
4	27	2.48058	1.20162	0
4	32	2.83495	1.11703	0
1	31	3.21935	1.21049	0
2	34	2.90702	1.10936	0
3	31	2.60071	1.2192	0
3	31	2.66077	1.18389	0
2	34	3.12926	1.11377	0
3	43	3.20133	1.10311	0
3	36	3.20133	1.14422	0
0	46	2.45656	0.882259	0
0	43	2.44454	0.802571	0
0	43	2.14423	1.00946	0
0	57	2.99712	0.98965	0
0	58	3.4596	1.01638	1
0	39	3.29743	1.16422	0
0	33	3.32746	1.16917	0
1	51	4.11428	1.08667	0
0	22	2.82294	1.20219	0
1	32	2.70882	1.26916	0
1	34	2.46256	1.16106	0
0	68	5.44166	1.18562	1
0	34	2.46256	1.16106	0
0	32	2.70882	1.26916	0
0	51	4.11428	1.08667	1
0	39	2.82294	1.13354	0
1	38	2.21631	0.723512	0
2	58	2.52263	0.988214	0
1	39	2.39049	0.793284	0
2	49	2.71482	1.1223	0
0	52	3.80196	1.10488	0
1	41	4.21038	1.32281	0
2	19	3.01514	1.20235	0
3	40	3.2674	1.1412	0
4	29	2.77489	1.1197	0
4	32	2.99712	1.18072	0
3	30	2.43854	0.818984	0
4	46	2.71482	1.15951	0
4	51	3.34548	1.11285	0
1	25	3.41155	1.2646	0
2	24	2.39049	0.987518	0
3	48	2.57668	1.00972	0
3	44	2.52263	1.10075	0
2	41	3.00312	0.798389	0
3	27	2.2103	1.12286	0
0	40	3.1713	1.18555	0
1	35	3.15328	1.23516	0
0	36	3.03916	1.0907	0
1	30	2.83495	1.18122	0
2	46	3.33347	1.16697	0
1	34	3.03916	1.24591	0
0	39	3.16529	1.14059	0
0	39	2.87699	1.2507	0
1	39	3.52567	1.26949	0
0	44	3.40554	1.24941	0
0	37	2.82294	1.13447	0
0	33	2.96108	1.26171	0
1	41	3.01514	1.10088	0
2	23	2.36046	1.23057	0
3	51	2.99111	1.02956	0
4	36	3.0752	1.20323	0
4	42	3.01514	1.10186	0
3	54	2.7869	1.06301	0
4	44	3.22536	1.1764	0
2	33	2.74486	1.1107	0
3	48	3.27941	1.13438	0
3	51	3.59774	1.1743	0
1	43	3.20734	1.08983	0
2	40	3.19532	0.975819	0
2	33	3.02715	0.981251	0
3	42	3.60375	1.2497	0
3	37	3.28542	1.4421	0
0	45	3.13526	0.965322	0
1	41	3.36951	1.21169	0
1	40	3.25539	1.17549	0
0	36	2.89501	1.04124	0
1	39	2.84696	1.12023	0
1	35	2.71482	1.15692	0
0	40	2.69681	1.0832	0
1	41	3.30344	1.14718	0
0	40	3.50765	1.24232	0
0	34	3.01514	1.12933	0
0	36	2.85898	1.18281	0
1	33	2.53464	0.959383	0
2	50	2.71482	0.942202	0
2	60	3.50164	1.05229	0
1	42	2.6908	0.924592	0
2	47	3.09923	1.10089	0
0	41	3.27341	1.17978	0
1	35	3.02114	1.27422	0
2	34	2.883	1.18354	0
3	40	3.01514	1.07233	0
4	49	3.40554	1.12212	0
4	37	2.90702	1.13361	0
3	43	2.84696	1.04025	0
4	47	3.28542	1.19125	0
4	40	3.09923	1.17718	0
2	40	3.38152	1.27642	0
3	29	2.73284	1.30337	0
4	37	2.63074	1.03873	0
4	45	2.80492	0.993933	0
3	29	3.18331	1.18326	0
4	32	3.33347	1.29866	0
4	37	3.47762	1.3544	0
1	30	2.98511	1.25764	0
2	33	2.97309	1.29874	0
3	40	2.87699	1.13336	0
3	32	2.63074	1.23689	0
2	40	2.83495	1.12152	0
3	39	2.95507	1.17041	0
3	32	2.74486	1.14386	0
0	36	2.46256	1.01998	0
1	52	3.00312	1.13599	0
1	47	3.05718	1.1016	0
0	38	2.65476	1.12169	0
1	44	2.58269	1.08037	0
1	43	2.79291	1.06706	0
0	36	2.73284	1.25161	0
0	34	2.73885	1.25251	0
1	42	3.06319	1.18189	0
1	40	3.00312	1.29374	0
0	37	3.48963	1.29523	0
0	32	3.20133	1.24725	0
0	33	3.11124	1.09993	0
1	32	2.71482	1.07676	0
2	55	3.61576	1.04599	0
3	31	3.15328	1.05855	0
4	38	2.21631	0.932941	0
3	35	3.32146	1.15015	0
2	42	2.71482	1.16186	0
3	46	3.53167	1.1233	0
1	46	3.06919	0.991719	0
2	38	3.21935	1.26688	0
2	41	3.48963	1.14683	0
0	37	3.77192	1.15532	0
1	51	4.37856	1.09882	0
2	19	2.94907	0.82997	0
3	62	4.01818	0.908294	0
4	23	2.63074	1.0175	0
4	23	3.17731	1.07628	0
3	87	4.27044	0.793828	0
2	46	4.20437	0.823044	0
3	73	5.48971	0.893657	0
3	60	5.12934	0.838652	0
4	27	3.57972	0.929142	0
4	28	3.91007	0.909792	0
0	42	2.883	0.908214	0
1	45	3.01514	1.0707	0
1	44	3.35749	1.02994	0
0	43	3.17731	0.993143	0
1	42	3.45359	1.09851	0
1	30	2.63674	1.16622	0
0	40	3.21334	1.21107	0
0	56	3.98815	1.09913	0
1	28	3.49564	1.19383	0
0	42	3.03916	1.17381	0
0	29	3.54969	1.21056	0
1	27	2.80492	0.987485	0
2	56	3.60976	1.01131	0
3	41	4.0362	1.20532	0
2	51	3.29743	1.04196	0
1	45	3.42356	0.988119	0
2	45	3.56771	1.08004	0
0	64	6.9192	1.23846	0
1	56	5.0933	1.08188	0
2	33	4.74494	0.862962	0
3	20	3.69985	1.02034	0
4	42	3.33948	1.03775	0
4	40	3.7479	1.0735	0
3	31	3.50164	1.07872	0
4	30	3.15929	1.11037	0
4	32	2.85297	1.11841	0
1	35	8.60095	0.954952	0
2	20	2.76288	0.807717	0
3	65	3.27941	0.846676	0
3	58	3.40554	0.97518	0
4	43	3.52567	1.21492	0
4	41	3.65781	1.11746	0
2	36	10.1986	0.788016	0
3	45	12.487	0.788445	0
0	56	5.0933	1.08188	1
1	33	4.74494	0.862962	1
2	20	3.69985	1.02034	1
3	42	3.33948	1.03775	1
3	40	3.7479	1.0735	1
2	31	3.50164	1.07872	1
3	30	3.15929	1.11037	1
3	32	2.85297	1.11841	1
0	37	2.86498	1.09548	0
1	45	3.41756	1.26568	0
0	35	2.51662	1.17455	0
1	45	2.72684	1.04368	0
1	45	2.77489	1.18843	0
0	34	2.72684	1.17802	0
0	36	2.89501	1.16619	0
0	38	2.92504	1.32302	0
0	31	2.60671	1.32835	0
0	31	3.08721	1.24112	0
1	39	3.27941	1.23586	0
2	39	3.41155	1.08932	0
0	29	2.5947	1.32037	0
1	39	3.08121	1.29999	0
2	33	2.94907	1.21845	0
3	51	3.47762	0.954668	0
2	34	2.98511	1.23936	0
3	36	3.18932	1.28887	0
1	49	3.04517	1.17358	0
2	43	3.47161	1.18313	0
2	35	3.10523	1.26753	0
0	37	3.35149	1.18563	0
1	55	4.36054	1.10769	0
2	28	3.78394	1.04812	0
3	36	3.73589	1.14424	0
2	35	4.01218	1.05884	0
1	28	2.88901	1.27512	0
2	43	3.15328	1.04941	0
2	48	3.30944	0.984976	0
0	38	3.5557	1.16866	0
1	49	4.23441	1.03154	0
2	34	3.30944	1.07801	0
3	44	3.44158	1.04915	0
4	41	3.24337	0.991419	0
4	47	3.98815	1.07334	0
3	56	3.53167	0.928917	0
2	46	5.02723	0.972498	0
3	54	7.11741	1.09314	0
4	18	7.37568	1.10743	0
4	24	2.96108	1.07748	0
3	24	3.23737	0.927304	0
4	46	2.96108	1.02431	0
1	33	3.17731	1.04642	0
2	43	3.04517	0.94973	0
3	40	3.11124	0.985287	0
3	35	3.00312	0.980356	0
4	51	3.49564	1.1026	0
2	46	3.33948	0.962874	0
3	50	3.82598	1.09103	0
3	47	3.97013	1.09266	0
0	55	4.36054	1.10769	1
1	28	3.78394	1.04812	1
2	36	3.73589	1.14424	1
1	35	4.01218	1.05884	1
0	26	3.34548	1.12865	0
1	52	4.27044	1.16014	0
2	11	2.47458	1.24326	0
1	33	3.36951	1.22244	0
0	55	4.75094	1.11888	0
1	41	5.22544	1.25391	0
2	18	3.62177	0.949683	0
0	36	3.14728	0.989838	0
0	34	3.27941	1.2507	0
0	38	3.50164	1.28056	0
0	32	2.81693	1.3695	0
1	36	2.67879	1.12378	0
2	71	5.25547	1.13544	0
2	53	4.02419	1.2503	0
1	43	2.97309	1.17674	0
2	44	3.62177	1.16745	0
2	45	3.41756	1.18746	0
0	53	5.42965	1.21575	1
1	67	8.50485	1.00188	1
2	15	8.17451	0.957615	1
3	16	8.12045	0.847563	1
4	20	8.02435	0.841081	1
4	34	3.21935	0.877071	1
3	31	3.11724	0.987705	1
4	42	2.97309	1.02652	1
4	37	2.7869	0.995599	1
1	69	7.56187	0.901237	1
2	40	9.4178	0.859542	1
2	35	3.74189	0.739135	1
0	23	2.84696	1.36711	0
1	35	2.883	1.28081	0
0	27	3.0752	1.16715	0
1	34	3.06319	1.17158	0
1	37	2.72684	1.16408	0
0	40	2.75086	1.09073	0
0	43	2.73284	1.10926	0
0	44	3.51366	1.20057	0
1	24	2.70882	1.10028	0
2	38	2.42052	0.942147	0
2	42	2.7869	1.07831	0
1	29	2.58269	0.875394	0
2	39	2.58269	1.12549	0
0	30	3.3635	1.34935	0
1	32	3.15328	1.23607	0
2	35	3.06319	1.21762	0
3	40	3.36951	1.22333	0
4	32	2.84096	0.96849	0
4	31	3.00913	1.17049	0
3	41	3.35749	1.23399	0
4	34	3.38152	1.36924	0
4	29	3.13526	1.3333	0
2	34	2.96709	1.17619	0
3	38	2.85297	1.06652	0
4	58	2.91904	0.749106	0
4	43	2.48058	0.803897	0
3	47	2.57068	0.622325	0
4	45	2.85297	1.09661	0
1	34	3.28542	1.35377	0
2	55	3.71186	0.918428	0
3	42	3.64579	0.960086	0
3	44	4.25242	1.0154	0
2	45	3.54969	0.971151	0
3	38	3.30944	0.956551	0
3	27	2.76888	1.12313	0
0	30	2.63074	1.04985	0
1	43	2.57668	0.942103	0
1	44	2.70882	1.01021	0
0	30	2.60071	1.22845	0
1	46	2.61872	0.907895	0
1	35	2.30039	1.08322	0
0	54	2.12621	0.855934	0
0	50	2.4986	0.966021	0
0	42	2.4025	1.04708	0
0	42	2.50461	0.91102	0
0	45	3.32146	1.0689	1
1	34	3.08721	1.08915	1
2	46	3.38753	1.14984	1
2	43	3.53768	1.17678	1
1	31	2.88901	1.1401	1
2	49	3.41155	1.06397	1
0	41	4.06623	1.26633	0
1	23	3.47161	1.23059	0
2	34	3.10523	1.14473	0
3	32	2.74486	1.20116	0
4	50	3.48362	1.12723	0
4	41	2.95507	1.16621	0
3	37	3.12325	1.16811	0
4	45	3.61576	1.21159	0
2	35	3.33347	1.1168	0
3	44	3.09322	0.904986	0
4	34	2.84096	1.0629	0
4	37	2.93105	1.01477	0
3	32	3.54969	1.22261	0
4	41	3.04517	0.976419	0
4	38	3.03316	0.801798	0
1	26	3.16529	1.1113	0
2	30	2.73284	1.09248	0
3	55	3.70586	1.13482	0
3	52	3.32746	1.06176	0
2	44	3.20133	1.07704	0
0	64	4.00617	0.94621	1
1	32	3.41756	1.09736	1
1	27	3.24938	1.11831	1
0	30	3.37551	1.41483	0
1	30	3.0752	1.26156	0
2	42	3.06919	0.964452	0
2	46	3.18932	1.03649	0
1	35	2.883	0.92438	0
2	36	2.57668	1.03535	0
2	34	2.51061	1.05113	0
0	37	3.23136	1.34898	0
1	36	3.27941	1.20856	0
2	27	2.88901	1.41368	0
3	33	2.78089	1.25134	0
4	38	2.97309	1.15306	0
4	38	2.89501	1.2382	0
3	42	3.09322	1.1778	0
4	31	2.69681	1.17853	0
4	32	2.73284	1.19624	0
2	31	2.9791	1.19979	0
3	36	3.03316	1.18303	0
4	37	2.76288	1.0084	0
4	35	2.81693	1.05604	0
3	34	3.05118	1.34614	0
4	38	3.02114	1.18576	0
4	40	3.23136	1.2718	0
1	26	2.70882	1.25499	0
2	37	2.71482	1.10709	0
3	39	2.79291	1.06507	0
3	41	2.67278	0.995686	0
2	47	2.96709	1.02057	0
3	38	2.79891	1.13656	0
3	44	3.27941	0.64008	0
0	31	2.19829	0.79895	0
0	29	2.55866	1.21214	0
1	52	2.57068	0.876521	0
1	50	2.73885	1.03707	0
0	49	2.72684	1.05009	0
0	51	4.07824	1.12413	1
1	25	3.14728	1.09522	1
0	39	2.88901	1.1816	0
0	61	4.47466	1.04217	1
1	26	3.69985	1.16787	1
2	26	3.36951	1.17686	1
3	29	2.73885	1.06911	1
4	47	4.00617	1.20048	1
4	42	2.48058	0.949678	1
3	44	3.75991	0.942395	1
4	32	3.54369	1.06701	1
2	20	2.15624	0.877977	1
3	37	3.59774	1.1443	1
4	35	3.47161	1.13809	1
4	29	2.78089	0.914767	1
1	24	3.05718	0.778585	1
2	42	2.91904	0.97232	1
3	46	3.13526	0.973414	1
2	39	3.22536	1.0055	1
3	38	3.32146	1.33588	1
3	34	2.99712	1.08286	1
0	43	2.82894	1.11077	0
0	38	2.50461	1.07764	0
0	53	4.52271	1.19082	1
0	38	3.15929	1.1415	0
0	30	3.21935	1.54299	0
1	37	2.93105	1.13423	0
2	49	3.56171	1.06832	0
2	46	3.51966	1.27451	0
1	39	3.09322	1.13026	0
2	39	3.20133	1.12733	0
2	39	3.29743	1.25337	0
0	28	3.20734	1.09486	0
1	40	3.47762	1.21037	0
2	27	3.24938	1.35315	0
3	37	3.16529	1.31265	0
4	37	2.75687	1.1416	0
4	37	3.24337	1.20275	0
3	39	3.52567	1.13144	0
4	32	3.08121	1.41907	0
4	33	3.6518	1.15065	0
2	30	2.99111	1.23207	0
3	44	3.33347	1.13787	0
4	27	2.95507	1.25501	0
4	29	2.69681	1.28854	0
3	37	2.86498	1.11888	0
4	41	3.15328	1.09248	0
1	35	3.04517	1.43497	0
2	49	3.39954	1.03845	0
3	32	3.05718	1.05811	0
3	47	3.43558	1.07164	0
2	34	2.45656	1.01843	0
3	47	2.97309	1.13725	0
0	37	2.6908	1.17717	0
0	52	4.24642	1.06764	1
0	82	6.07232	0.881914	1
1	22	4.06623	0.962586	1
0	43	4.03019	1.10132	1
0	45	3.23136	0.904829	1
1	29	2.87099	1.20036	1
0	42	2.91904	0.941137	0
1	45	3.05118	1.05368	0
0	30	2.50461	1.05622	0
1	46	2.75687	1.02695	0
1	45	2.80492	1.13632	0
0	42	3.00312	1.20742	0
0	47	3.00913	1.15821	0
0	33	3.88004	1.08525	0
1	92	8.58293	1.03558	0
1	44	3.81397	0.994457	0
0	33	3.85601	1.3239	0
1	157	32.9623	1.00593	0
2	30	27.3344	0.276063	0
1	31	3.80796	1.3009	0
0	49	3.90406	0.991478	0
0	31	3.06919	1.25374	0
1	27	2.5947	1.10299	0
2	70	4.33051	1.14355	0
2	57	3.63378	1.10081	0
1	31	2.47458	1.09317	0
2	47	3.06319	1.23376	0
0	32	3.47161	1.29454	0
1	33	3.66381	1.19578	0
2	36	3.69985	1.13548	0
3	31	3.05118	1.23093	0
4	30	2.25234	0.981574	0
4	27	2.46256	1.08957	0
3	36	4.21639	1.1833	0
4	24	3.16529	1.3334	0
4	26	3.72988	1.21065	0
2	29	3.32746	1.4325	0
3	35	3.02114	0.992917	0
4	36	3.21935	1.20343	0
4	38	2.90702	1.21832	0
3	34	2.94306	1.1596	0
4	44	3.33347	1.16754	0
1	24	2.63074	1.34985	0
2	44	2.87699	1.03693	0
3	38	2.83495	1.07499	0
3	36	2.60071	1.06913	0
2	36	2.36646	1.19924	0
3	52	2.90702	1.18032	0
0	28	2.47458	1.39285	0
1	59	3.25539	1.00387	0
2	35	3.03316	1.00005	0
1	47	2.87099	1.05169	0
2	43	3.10523	1.12901	0
0	31	3.08721	1.23708	0
1	41	3.58573	1.18252	0
2	33	3.51966	1.11823	0
3	33	3.06319	1.22915	0
4	31	2.58869	1.09853	0
4	30	2.47458	1.07997	0
3	33	3.69384	1.25287	0
4	29	2.87699	1.24447	0
4	32	3.57372	1.24547	0
2	37	2.99111	1.09987	0
3	41	3.06919	1.0675	0
4	34	2.883	1.08056	0
4	34	2.77489	1.1513	0
3	39	2.883	1.12462	0
1	35	2.94306	1.2839	0
2	41	2.97309	1.07216	0
3	41	3.03316	1.13413	0
4	36	2.94907	1.16768	0
3	35	2.7869	1.18067	0
[truncated: 58,406 more rows]

## Sheet: g
repair_times
23
14
12
10
14
15
16
12
23
12
17
21
25
13
12
14
33
13
10
12
15
10
19
19
18
17
15
12
16
16
10
13
12
13
15
17
19
20
16
12
15
15
7
14
13
14
16
14
16
15
16
17
16
14
11
13
14
21
14
14
13
15
18
22
19
11
25
9
21
9
13
14
17
18
23
11
18
17
28
8
9
11
26
14
21
15
14
28
11
18
14
19
20
13
14
13
13
12
12
14
13
38
19
16
14
16
22
18
24
9
17
24
13
14
15
11
23
21
20
11
15
21
20
20
11
21
20
16
14
13
19
13
11
21
15
14
18
16
19
14
12
18
14
11
20
13
9
21
17
29
15
21
15
24
17
20
24
16
24
15
14
18
12
9
26
15
12
17
21
19
16
11
14
14
15
19
21
14
20
15
15
19
26
16
16
13
18
20
29
17
20
14
29
11
13
12
15
21
17
17
10
19
17
9
13
15
17
16
16
12
18
8
13
11
15
16
15
21
10
12
22
20
24
15
28
18
26
16
12
14
16
13
12
31
15
20
11
11
15
8
28
24
24
16
12
15
12
16
17
10
12
23
20
10
17
17
14
14
10
18
17
17
22
13
8
11
17
17
30
18
12
15
7
15
18
11
15
12
9
16
22
13
17
22
15
27
17
15
11
15
19
16
19
21
16
17
17
13
26
32
15
13
8
16
10
9
31
12
11
10
12
25
13
9
17
11
13
10
33
10
18
8
21
26
11
17
17
21
16
15
11
12
7
11
30
15
14
15
15
24
22
19
20
10
14
11
12
15
18
26
12
12
20
14
14
10
16
16
11
6
15
13
22
21
8
16
19
15
13
12
11
10
17
9
15
19
18
12
21
14
18
9
14
7
16
13
11
30
18
11
15
17
30
18
13
15
18
14
16
11
14
19
13
18
14
17
8
11
12
14
16
10
36
11
16
12
12
23
12
29
16
14
18
8
17
14
12
15
19
11
10
18
16
10
9
9
23
15
17
10
16
16
12
10
7
12
11
16
7
9
10
13
14
7
10
16
17
10
11
9
12
9
14
18
15
12
14
17
15
10
12
9
16
18
8
13
22
15
13
11
14
17
17
6
12
10
12
13
9
12
16
14
15
18
17
11
14
12
12
12
8
15
12
10
10
17
12
12
12
12
17
14
9
10
12
6
19
18
13
11
13
16
10
14
9
12
9
16
12
11
9
13
15
14
9
17
24
15
15
10
18
20
4
14
11
11
13
13
29
7
16
16
10
20
22
12
16
16
16
16
6
6
20
14
11
14
20
8
15
20
11
19
21
19
17
12
13
12
15
14
13
16
20
17
18
11
10
14
25
21
18
12
10
14
15
14
11
22
14
18
11
8
16
17
13
14
10
18
20
16
11
16
15
17
14
18
16
10
21
12
12
21
10
11
11
17
21
5
15
13
12
8
18
10
18
17
13
9
10
12
20
13
12
10
15
21
20
13
15
16
15
42
15
14
13
16
16
14
17
15
17
9
18
16
7
13
10
20
15
11
17
12
18
13
15
13
16
14
7
19
15
13
29
11
9
11
19
24
19
12
13
15
12
15
8
9
9
12
21
10
11
20
10
10
22
16
13
17
14
15
13
29
22
17
11
10
9
15
20
10
14
17
15
11
15
12
16
21
13
11
6
24
9
23
15
13
15
8
22
12
14
7
17
15
11
9
17
19
10
18
12
10
11
11
15
19
18
12
17
22
13
22
10
11
10
