# Supplementary material for: RecA finds homologous DNA by reduced dimensionality search
Source: Nature. 2021 Sep 1;597(7876):426–9. doi: 10.1038/s41586-021-03877-6 (PMC8443446; doi:10.1038/s41586-021-03877-6)
Supplement: Supplementary file 5 — Source Data Fig. 2 [file 41586_2021_3877_MOESM5_ESM.xlsx]

## Sheet: c
x	y
-6	0.236713
-4	0.145725
-2	0.64663
-2	-0.276346
0	0.985877
2	-0.469738
2	0.916097
4	1.54759
4	-0.473806
6	0.186693
6	0.88156
8	0.433298
10	0.380304
12	0.385222
14	0.459378
16	-0.24517
18	-0.159975
20	0.768552
20	-0.310388
22	1.02733
24	-0.923812
24	0.847351
26	-0.697701
26	0.608666
28	-0.732872
30	1.0789
30	-0.919786
-17	-0.463679
-17	0.163908
-15	0.0381127
-13	-0.0104183
-11	-0.542684
-9	-0.442371
-7	0.266056
-7	-0.572424
-5	-0.917358
-5	0.169554
-3	-0.98777
-3	0.0775543
-1	-1.06772
1	-0.80457
1	0.354429
3	0.318032
3	-0.373232
5	-1.03853
5	0.350784
7	-0.728167
9	-0.458435
11	-0.700168
13	-0.187684
15	-0.173364
17	-1.12266
17	0.420011
19	-1.36389
19	0.71727
21	-1.24969
21	0.996502
23	-1.30374
23	0.706581
25	0.852493
25	-1.47439
27	-1.6676
29	1.23688
29	-1.7047
31	-2.29276
31	1.27555
31	0.649772
31	-1.4342
-13	0.474054
-11	0.419987
-9	0.311497
-7	0.0449939
-5	0.500085
-3	0.859254
-3	-0.387788
-1	0.0808238
1	-0.236382
1	0.969401
3	-0.463396
3	0.570135
5	0.617412
7	0.548929
9	0.391426
11	0.389795
13	-0.0736835
13	0.940623
15	0.624569
17	1.35541
19	1.32277
19	-0.396186
21	-0.395559
21	1.31567
23	-0.53651
23	1.55823
25	-0.585772
25	1.12608
27	-0.783436
27	1.53221
-18	0.0765482
-16	-0.156789
-14	-0.212187
-12	-0.263692
-10	0.54049
-10	-0.444114
-8	-0.415572
-8	0.431492
-6	0.578566
-4	-0.459323
-4	0.699858
-2	-0.552302
-2	0.588596
0	0.67045
2	-0.566059
4	0.54951
6	-0.617268
6	0.619958
8	-0.118155
8	0.733586
10	-0.118539
12	-0.178861
14	0.546461
16	0.307331
18	0.464719
20	0.546877
22	-0.465607
22	0.155764
24	0.38331
26	0.615092
26	-0.777258
28	1.73821
28	0.657273
28	-1.29974
30	0.622221
30	1.80844
32	0.422481
32	1.66401
32	-1.28654
34	2.13095
34	0.122037
36	0.191182
36	-1.76031
38	0.18592
38	-1.6787
40	-1.28129
40	0.266204
-21	-0.743721
-17	-0.108509
-11	0.421274
-7	0.146945
-5	0.326148
-5	-0.991116
-3	-0.991432
-1	-1.12528
1	-1.549
1	0.309919
3	-1.43371
3	0.652836
5	0.78467
5	-0.380916
7	0.349149
7	-1.04495
9	0.456527
11	0.228133
13	0.121493
15	-0.0277156
17	0.528517
19	1.11463
19	0.246898
21	0.219548
23	-0.00182495
25	-0.313414
25	0.687297
27	0.195107
27	-1.66661
29	0.116253
29	-0.657818
31	-0.934985
31	0.466252
33	-1.90028
33	-0.734359
33	0.191837
-14	0.0422508
-12	-0.123099
-10	0.316194
-6	-0.465889
-2	-0.258463
2	0.302591
14	-0.515205
16	-0.504532
18	0.598084
22	-1.28687
24	-1.37866
26	-1.22748
-12	0.344355
-10	-0.159557
-4	0.907908
-4	-0.25301
-2	0.664995
4	-0.49074
4	0.909253
6	0.2523
8	1.09914
10	0.307244
12	0.404549
14	0.475739
14	-0.440556
18	-0.96262
20	-1.21574
22	1.44104
24	0.62986
24	-1.3694
26	-1.49296
26	0.749931
26	1.53892
28	-1.17511
28	-2.02461
28	2.02405
-32	-0.0939112
-22	-0.423542
-20	-0.423733
-16	0.483826
-14	0.4622
-10	-0.729545
-8	-0.767777
-6	-0.858706
-6	1.16593
-4	1.21097
-4	-0.868471
-2	-0.672958
-2	1.1096
0	1.15705
0	-0.923068
2	-0.957489
6	1.29724
6	-1.39674
8	1.19469
8	0.574402
10	1.33156
10	0.471921
12	0.168522
12	-0.449543
14	0.706513
16	0.155014
16	-0.985696
18	0.197541
22	0.428043
22	-1.72694
22	1.66944
22	-0.881738
26	0.620767
26	-2.13788
28	-2.38356
28	0.230495
-5	-1.2849
-3	0.579983
-3	-1.5277
-1	0.539285
-1	-1.33139
1	0.275676
1	-1.90493
3	0.587035
3	-1.28142
5	0.777646
7	-0.000648204
9	0.358995
9	-0.495835
11	-0.216749
13	-0.0573362
15	-0.342272
17	0.537094
19	-0.739339
19	-1.67009
19	0.584575
21	0.587764
23	0.775115
25	0.91461
27	0.518494
-17	0.353384
-15	0.277701
-15	-0.344593
-13	-0.189143
-11	0.717433
-11	-0.142254
-9	1.01572
-9	-0.620809
-7	0.855697
-7	-0.389732
-5	0.996436
-5	-0.564765
-3	-0.607323
-3	1.09537
-1	-0.391189
-1	1.14373
1	1.40737
3	-0.506506
3	1.35604
5	-0.0761823
5	0.85376
7	1.08063
7	-0.309781
9	0.505182
9	-0.266755
11	-0.146274
11	0.936509
13	-0.03598
15	-0.444236
15	0.705098
17	-0.89181
19	-0.989545
19	-0.370614
21	1.28797
21	-1.34989
21	-0.568753
21	0.507269
23	1.61627
23	-1.40183
23	-0.468117
23	0.608818
25	1.77769
25	-1.69104
25	-0.30667
27	-1.68664
27	-0.371385
27	0.943419
-20	0.191609
-18	0.708252
-16	0.68069
-14	0.689625
-10	-0.360854
-8	0.847684
-8	-0.470478
-6	0.92482
-6	-0.467428
-4	1.145
-2	1.14065
0	-0.545558
2	0.771414
2	-0.701665
4	0.948258
4	-0.847535
6	0.453617
8	-0.295653
8	0.707703
10	0.161938
14	0.244594
16	0.166042
18	0.00666174
20	-0.961563
20	1.34943
22	0.434124
22	-1.04593
24	-0.777663
26	-1.24668
26	1.54533
26	-0.544145
26	0.696292
28	-1.24399
28	2.16381
28	-0.544614
-4	-0.652774
-2	-0.88233
0	-0.305934
0	0.3886
2	0.305326
2	-0.910127
6	0.133108
8	-0.0870657
10	-0.342734
12	-0.583392
14	7.45772e-05
16	0.117307
18	-0.898711
18	-0.265193
20	-1.12928
20	0.115464
22	0.00740608
22	-0.769366
24	0.622989
24	-1.37331
26	0.198056
26	0.884118
26	-0.950667
28	0.187469
28	1.116
28	-1.27061
30	-0.810201
30	0.582159
32	-1.551
32	0.455536
34	0.272545
34	-1.58909
34	1.99314
-13	-0.726093
-13	0.51182
-11	0.345555
-11	-0.580433
-9	-0.746772
-9	0.27368
-7	-0.70035
-5	-0.582361
-5	0.442238
-3	0.504097
-3	-0.735074
-1	0.507104
-1	-1.1183
1	0.496606
1	-1.04739
3	-1.03839
3	0.123287
5	-0.468204
7	-0.0890107
9	-0.136564
11	-0.157583
13	-0.242569
15	-0.622944
17	0.114251
17	-0.506215
19	0.422268
21	0.343464
21	-0.747496
23	0.584611
23	-0.89319
25	-0.848443
27	0.585142
27	-1.59291
29	-1.23682
31	0.899136
31	-1.27607
33	1.04687
33	-1.28127
-19	0.0725428
-17	-0.348511
-15	-0.46024
-9	-0.889822
-7	-0.780615
-5	0.905775
-3	-0.891342
-1	-0.926818
3	-0.888378
3	1.04531
5	-1.00409
7	-1.16819
9	0.812478
9	0.113923
11	0.578798
13	0.190823
15	-0.23028
17	1.07639
17	-0.233837
19	-0.771052
21	-0.897759
23	1.15385
25	-1.51144
27	0.649452
27	-1.82739
-19	-0.158367
-17	-0.1807
-15	-0.445598
-15	0.694214
-13	-0.26562
-13	0.7305
-11	0.699362
-11	-0.312157
-9	-0.587582
-9	0.416869
-7	0.500018
-7	-0.443839
-5	-0.380631
-5	0.926135
-3	-0.474846
-1	0.519841
1	0.735524
3	0.941432
5	0.855247
7	0.635165
7	-0.225463
9	0.429177
11	0.652456
13	0.473187
15	-0.00413983
17	0.0287512
19	0.31321
21	0.0330031
23	0.122596
23	0.975059
25	-0.754986
25	0.402268
27	-0.845279
27	0.388511
29	-1.00506
29	1.31799
29	0.379684
31	-1.01627
31	0.378611
33	-1.5095
33	1.58668
33	0.418632
35	-1.44744
35	0.484529
35	-0.662836
35	1.64142
-17	-0.538678
-15	-0.667807
-13	-0.450752
-11	-0.739203
-9	-0.302944
1	0.632275
5	-0.166643
11	-0.464853
13	0.00378803
17	0.0333178
17	-0.736416
23	-1.28234
27	-1.82202
-20	-0.46811
-18	-0.0357748
-16	-1.09359
-16	0.467919
-14	0.228667
-14	-1.17421
-12	0.370411
-12	-0.781686
-10	0.659909
-8	0.576529
-8	-0.880079
-6	0.657504
-6	-1.11432
-4	0.810347
-4	-0.961878
-2	1.19759
0	1.29138
2	-1.43093
2	1.20499
4	-1.39856
4	1.64033
6	1.08657
6	-1.54152
8	1.01033
10	1.10875
12	-0.193844
12	0.58573
14	-0.31291
16	-0.0863124
16	0.852387
18	0.619558
20	0.744349
20	-0.582004
22	0.927605
22	0.0747967
24	0.27223
24	-0.580976
26	0.580198
26	-0.270907
28	1.12497
28	0.0405381
30	1.58804
30	0.114635
32	2.0504
32	0.353236
34	0.501705
34	-1.04601
-17	0.352864
-15	0.439002
-13	0.32174
-11	0.339545
-9	0.303012
-7	-0.0206274
-5	0.337713
-3	0.309304
-1	0.899473
-1	-0.111053
1	-0.399645
3	0.778126
3	-0.302433
5	0.00492382
7	-0.0366973
9	0.331821
11	0.120373
13	0.12719
15	0.0738957
15	0.693811
17	0.123099
19	0.111946
19	0.883539
21	-0.269481
21	0.885392
23	0.670078
23	-0.256531
25	1.04306
25	-0.568457
-4	-0.0858178
-4	-1.09154
-2	-0.0450943
-2	-1.05185
0	-1.05092
0	0.348602
2	-1.14263
2	0.18127
4	0.203498
4	-0.808082
6	-0.581992
8	-0.928971
8	0.161968
10	-0.357734
12	-0.604399
14	-0.426618
16	0.0443799
18	-0.184541
20	0.0298324
22	-0.0412891
22	-0.900375
24	-0.118233
24	-0.901527
26	0.0916389
28	0.245097
30	0.160477
30	-1.80464
32	-1.44694
32	0.345608
34	-1.28363
34	1.05072
36	-0.0711337
36	-1.86505
38	1.35818
38	-1.74205
38	0.276012
40	-1.89889
40	-0.197218
-19	-0.0124701
-17	0.0565616
-15	0.269379
-13	-0.655907
-9	0.600225
-5	0.524437
-3	-0.792903
-1	-0.488277
1	0.649749
1	-0.516132
3	0.648213
5	0.874924
7	0.543662
9	-1.25317
9	0.548944
11	0.832175
11	-0.335106
13	0.0256218
15	0.0270206
17	0.060761
21	0.722338
21	-0.518482
25	-0.135423
27	0.444533
27	-1.66805
29	1.82181
-26	-0.229501
-24	-0.13355
-22	-1.01187
-22	0.153757
-18	-0.498491
-18	0.196738
-16	-0.735832
-16	0.194766
-14	-0.468689
-12	0.608071
-12	-0.393291
-8	0.937559
-6	-0.541374
-6	1.46559
-4	-0.659621
-2	-1.09469
0	1.82549
0	-1.1066
2	-0.775995
2	1.68987
4	-0.83066
4	1.80416
6	-1.06562
6	1.56537
8	-1.04417
8	1.66768
10	0.787383
12	1.47604
12	0.233691
14	0.429472
16	-0.599941
16	0.717151
20	0.741891
20	-0.341607
22	0.866585
22	-0.523316
24	0.681749
24	-0.554357
24	0.0609587
26	1.11858
26	-1.43907
-12	-0.704666
-10	-0.198448
-8	0.116405
-8	-0.653085
-6	0.0354852
-4	-0.988134
-4	0.100259
-2	0.388233
-2	-0.908896
0	-0.850662
0	0.468869
2	-0.971061
2	0.813645
4	0.459384
4	-1.55225
6	-0.303267
6	0.552793
8	0.270905
10	0.0686115
12	-0.890766
12	0.198135
14	0.583865
14	-0.733158
16	0.158241
16	0.933257
16	-0.849806
18	0.773254
18	-0.698835
20	0.151106
22	0.0741189
24	-0.272528
26	-1.01326
26	1.23415
28	-1.1673
28	-0.30808
28	1.39608
30	-1.3812
30	0.0127383
32	-1.61417
32	1.95172
34	-1.42678
34	-0.650441
34	2.05664
36	-1.46012
36	-0.220116
36	2.10772
-15	0.443348
-13	0.233866
-11	0.169513
-9	0.387978
-7	0.154365
-5	0.140761
-3	0.100806
-1	0.603792
1	0.717917
1	-0.21653
3	-0.722195
3	0.744068
5	-0.223841
5	0.711211
7	-0.150259
9	0.199247
11	-0.216624
13	-0.17356
13	0.682868
15	0.946656
17	-0.193484
17	0.738677
19	-0.117501
19	0.890078
21	1.13278
23	1.25445
25	1.2697
25	-0.506686
27	1.66085
27	-0.578906
29	1.40428
29	-0.684079
31	-0.852986
31	1.08441
33	-0.65928
35	1.71335
35	-0.458888
37	-1.49407
37	1.20571
39	-1.66194
39	1.18804
-13	-0.379955
-11	-0.0253831
-11	-0.566006
-7	-0.533687
-7	0.167151
-5	0.544274
-5	-0.684493
-3	0.586855
-3	-0.852256
-1	-0.929069
1	-0.904303
3	-1.02871
3	0.830339
5	-1.04653
5	0.574321
7	-0.698794
7	0.235693
9	-0.193606
11	-0.280387
13	0.175148
15	0.505279
15	-0.653169
17	-0.613145
17	0.385074
19	-0.471426
21	-0.0896747
23	-0.45377
25	-0.275996
27	-0.0747056
27	0.691595
29	-0.0803608
29	1.00173
31	-0.860476
31	0.926758
33	-0.852574
33	1.2288
35	-0.89348
35	0.658726
37	-0.813408
39	-0.303892
39	1.47335
41	-0.660635
41	1.50905
43	-1.62793
43	-0.153765
43	1.62798
45	-1.54817
45	1.32189
47	-0.0747717
47	1.78476
47	-1.23685
49	1.81276
49	-2.05788
51	0.00856914
51	-2.23817
53	-2.12526
53	1.67012
-12	-0.464142
-10	-0.386558
-6	0.350296
-4	0.195796
-2	0.9702
-2	-0.502309
0	-0.734853
4	1.00546
4	-1.01371
6	-0.235698
6	-1.16124
8	-0.657662
10	0.546594
10	-0.383399
12	0.625449
12	-0.539347
14	-0.424341
16	-0.852699
18	-0.659503
18	0.501384
20	-0.541951
20	0.618638
20	-1.69649
22	0.808065
22	-2.1975
24	1.13268
26	-2.61297
28	1.61031
28	0.831817
28	-0.408538
30	-2.7945
30	0.931134
30	-0.54133
32	-3.19586
-23	0.442141
-21	0.291645
-19	0.282001
-17	-1.01331
-17	0.305639
-15	-1.09122
-15	0.31332
-13	-1.12329
-13	0.444453
-11	-1.28085
-11	0.657039
-9	-1.49379
-9	0.516072
-7	0.582761
-5	-1.30906
-5	1.09309
-3	-1.46731
-1	-1.73747
-1	1.20036
1	1.25913
3	-1.58914
3	1.11573
5	-0.618333
7	0.813952
7	-0.350069
9	-0.744245
11	-0.12045
13	-0.781515
13	0.148471
15	-0.0129711
15	-1.17311
17	-1.16037
17	-0.23245
17	0.701248
19	-0.459385
19	-1.22591
19	0.47155
21	-0.500626
11	0.933731
-12	-0.557592
-10	-0.0800769
-8	0.038961
-6	0.4737
-6	-0.612925
-4	-0.865218
-2	0.302106
0	0.348856
2	0.198755
2	-0.589176
6	-0.338993
8	0.0434861
10	-0.429568
12	-0.230347
14	0.16089
16	-0.461076
16	-0.00152966
18	-0.859645
18	0.150662
20	0.288035
20	-0.797701
22	-1.05563
22	0.419829
24	-0.110505
24	-0.965004
26	-0.663126
28	0.995453
28	-0.543719
30	0.116088
30	1.19367
32	-0.152646
32	-0.927625
34	-1.27281
34	1.74499
36	-1.82138
36	1.49757
36	-0.967254
38	1.65828
38	-1.44675
40	1.94979
40	-0.144414
40	-2.02311
42	2.12454
42	-0.585231
42	-2.30449
-13	0.197525
-11	-0.230895
-9	-0.0335378
-7	-0.148433
-3	-0.145784
-1	-0.190358
1	-0.342268
3	-0.541081
11	-0.1079
21	0.573114
25	0.353407
37	0.663871
37	2.23647
-35	-0.26283
-33	-0.199184
-31	0.15881
-29	0.274557
-29	-0.58645
-27	0.542843
-27	-0.538665
-25	-0.191616
-23	-0.252696
-21	-0.46741
-21	0.390045
-19	0.738925
-19	-0.669916
-17	-0.668277
-15	-0.843859
-15	1.03238
-13	-1.1627
-13	0.789686
-9	-0.892821
-9	1.07098
-7	-0.981161
-7	1.22194
-5	-0.988111
-5	1.25572
-3	1.4316
-3	-1.06394
-1	-1.01481
1	1.5227
3	1.35753
5	-1.38762
7	0.842523
9	0.281078
9	-0.809244
11	-0.305596
11	-1.16157
13	0.0420121
13	-1.13121
15	0.269617
15	-0.739143
17	-1.35337
17	0.0447456
19	0.657404
19	-0.510543
21	0.277206
21	-1.12035
23	0.427372
23	1.20798
23	-1.37074
25	1.51531
25	-0.661119
-4	-0.394279
2	-1.15869
4	0.688455
4	-1.02042
6	-0.817118
10	-0.194294
12	-0.158643
14	-0.0324148
16	0.040696
18	0.350938
18	-0.42206
20	0.345048
22	0.0375468
24	-0.0709724
26	-0.648996
28	0.970378
30	0.88211
32	-1.23288
32	0.92645
34	0.83572
36	-0.777862
-20	-0.220983
-18	-0.349379
-16	0.966628
-14	-0.696802
-14	0.770614
-10	-0.766858
-8	1.39714
-6	-0.618427
-4	1.2459
-2	-0.652201
0	1.43701
2	1.41597
4	1.32704
6	-0.616217
6	1.06934
8	0.878426
10	1.04656
14	0.731154
16	0.428246
18	0.0898473
18	1.01663
20	1.00999
22	1.08403
24	0.814862
26	0.937992
28	-0.663228
28	0.508375
30	0.556298
-23	-0.751272
-23	1.89268
-21	0.633388
-21	-0.0840917
-19	-0.0536163
-19	0.796068
-17	0.969737
-17	-0.0553454
-15	1.03128
-13	0.921607
-11	1.08703
-11	-0.242243
-9	-0.847468
-7	1.2466
-7	-0.940962
-5	1.24636
-5	-1.02113
-3	1.1984
-3	-0.986007
-1	1.38388
1	-0.533997
3	-0.196867
3	0.891268
5	0.457014
7	0.269868
9	0.505756
11	0.62113
13	0.542737
15	-0.0513599
17	0.088549
19	0.153753
21	0.152252
23	0.699132
25	-0.228301
25	0.701712
27	-0.926167
27	0.850958
29	0.770517
29	-0.467652
31	-0.767609
31	0.85893
33	1.62064
33	-1.02538
35	0.701056
35	-1.25328
35	1.65309
37	0.896047
37	-1.43507
37	2.00035
-24	0.649749
-22	0.471267
-20	-0.0921522
-20	0.605118
-18	0.093455
-16	0.302491
-14	0.45452
-12	0.363993
-10	0.654611
-10	-0.0302417
-8	0.994839
-6	0.229304
-4	0.118302
-2	0.915089
0	1.19062
2	0.970072
4	-0.192012
4	0.991827
6	-0.73291
6	0.590985
8	0.69175
8	-0.623739
10	0.229195
10	-0.853486
12	0.591364
14	0.426127
14	-0.348728
14	1.4377
16	-0.647823
16	0.358981
16	1.45478
18	0.682198
18	1.69203
20	-1.07987
22	1.90366
22	-0.740342
24	1.99885
24	-0.863898
26	-0.90249
26	0.338785
28	-0.77848
30	-1.15834
30	2.63427
-8	-0.403514
-8	0.130113
0	0.90662
2	0.586927
4	0.603053
4	-0.790431
6	-0.0672004
8	0.324391
10	-0.161234
12	0.182655
14	0.378236
16	-0.429993
18	0.466982
20	1.00646
20	-1.00905
22	0.659217
22	-0.502518
24	0.46321
24	-1.01951
26	0.15707
28	-0.921091
30	0.229558
30	-0.935093
32	-0.423094
32	0.11941
34	-0.320038
38	1.24472
38	-0.46169
40	0.972834
40	-0.887264
42	0.229036
42	-0.701581
44	-0.821303
44	0.651921
44	0.0296248
44	-1.92969
46	1.07683
46	-1.01639
46	-1.7994
-21	-0.00361503
-19	-0.238982
-17	0.224427
-15	0.269294
-15	-0.58174
-13	0.0250664
-11	-0.54678
-9	-0.0112253
-7	0.135757
-5	-0.310886
-5	0.450909
-3	-0.378015
-3	0.624918
-1	0.775944
1	0.844944
1	-0.641336
3	0.851037
5	0.1492
7	-0.388127
9	-0.11655
11	-0.62122
11	0.15958
13	-0.863377
13	0.224481
15	-0.681426
17	0.26858
17	-0.839926
19	1.40985
19	0.166896
21	0.00296184
21	1.55383
21	-1.32001
23	1.71107
23	-0.0703677
23	-1.02613
25	2.01793
25	-1.16962
25	0.173251
27	0.30987
27	2.17191
27	-1.56959
-26	-0.240252
-24	0.24647
-24	-0.61729
-22	-0.476177
-20	-0.498945
-20	0.262392
-18	0.0078768
-16	0.271557
-14	-0.448036
-12	-0.427299
-12	0.505646
-10	-0.44533
-10	0.335266
-8	-0.630992
-8	0.541789
-6	0.571369
-4	-0.773125
-4	0.311814
-2	-0.625636
-2	0.62134
0	0.428521
0	-1.12022
2	-1.15274
4	-0.500892
4	0.824183
6	0.266468
6	-0.501266
8	0.531736
8	-0.537583
10	-0.640069
12	0.269838
14	0.198937
16	-0.674942
16	0.336624
18	0.395109
18	-0.8442
20	-0.0471871
20	-0.743038
22	-0.390554
22	1.02932
24	-0.260712
24	-0.967163
26	-0.962743
26	1.29533
28	-0.192962
28	-1.5215
30	-0.387569
30	1.39881
30	-1.63654
30	-0.771911
32	-0.177489
32	-1.73503
34	-1.0544
34	0.185515
34	1.37044
34	-2.01848
-20	0.23067
-18	0.231146
-18	-0.782444
-16	0.334196
-16	-0.681735
-14	-0.900983
-12	0.739812
-10	0.969684
-8	0.731255
-6	0.922627
-6	-1.33113
-4	-1.37162
-2	-1.51189
0	-1.79563
0	1.27725
2	-1.35118
2	1.27715
4	-0.500899
4	0.648049
6	0.00303972
8	0.69218
10	-1.24257
10	0.602318
12	0.693711
12	-1.77601
14	-1.74434
16	1.01086
16	-1.92801
-4	-0.469945
-2	-0.538517
-2	0.323331
0	0.49765
0	-0.757678
2	0.583255
2	-0.769394
4	0.658388
4	-0.276568
6	0.0778393
6	0.63246
8	-0.0827636
10	0.368046
12	0.279269
14	0.901071
16	-0.268895
18	0.0470424
20	-0.134596
22	-0.0432871
24	-0.20526
26	-0.159105
28	-0.301787
28	0.871946
30	-0.352846
30	0.898506
32	-0.0836413
32	0.929522
34	0.151323
36	0.542421
36	-0.465998
38	0.154888
38	-0.625254
40	-0.0758598
40	0.934716
42	0.624805
44	0.489564
46	-1.59265
48	0.178926
48	1.73641
50	1.03963
50	-1.6053
52	1.34076
52	0.0124406
54	1.1411
54	-0.33565
56	1.19704
58	-0.108664
58	2.28923
58	-2.05162
58	1.12979
60	-2.14622
60	-0.130909
60	1.57177
62	-0.502063
62	2.43792
62	-2.2892
62	1.43364
-11	-0.356908
-9	0.210126
-7	-0.891498
-7	0.489328
-5	-0.892131
-5	0.713471
-3	-1.12887
-3	0.785084
-1	-0.785343
-1	0.444388
1	-0.916442
1	0.774515
3	0.907052
5	-0.631402
5	1.54142
5	0.61327
7	0.0785584
9	0.0351291
11	-0.242202
11	0.300894
13	0.202165
13	-0.41456
15	-0.0410648
17	0.146938
17	-1.24095
19	0.617172
19	-1.31906
21	0.07374
21	-0.927327
23	-0.767976
25	-0.170756
27	-0.542186
29	-0.343478
31	-0.220072
33	-0.0836999
35	-0.650712
35	1.33649
37	-0.940736
37	1.13047
37	0.224289
39	1.17594
39	-1.05315
39	0.485658
41	-1.35636
41	1.35162
41	0.495033
43	-1.42995
43	0.0454355
43	1.82752
45	-1.47185
45	0.540409
47	0.809058
47	-1.36729
47	2.28167
49	2.01287
49	-1.80043
49	0.227785
-13	-0.74881
-11	-0.766306
-9	0.176576
-7	0.209857
-7	-0.885133
-5	0.389009
-5	-0.932619
-3	0.317666
-1	0.449546
1	-0.862526
1	0.446529
3	-0.805346
3	0.353881
5	0.200386
5	-0.724091
7	0.116149
9	-0.348756
11	0.0758405
13	-0.154327
15	-0.287008
17	-0.313529
17	0.459187
19	0.658674
19	-0.732894
21	1.10821
21	-0.737296
23	-0.680076
23	1.08439
25	1.08737
25	-0.691218
27	1.62971
29	1.63767
29	-1.23206
-22	-0.323251
-20	0.060277
-18	-0.34654
-16	0.436145
-14	-0.596255
-14	0.758374
-12	0.186113
-10	0.364317
-8	0.460405
-8	-0.936202
-6	0.495058
-6	-1.00124
-4	0.40335
-2	0.752359
-2	-0.726947
0	-0.886716
2	-1.12197
4	0.655242
4	-0.587336
6	0.0401115
8	0.115212
10	-0.66144
10	0.345372
12	0.500225
12	-0.747501
14	-0.382635
16	-0.20287
18	-0.743227
18	0.64802
20	-0.774669
20	0.387461
22	0.613015
22	-1.56683
24	0.650264
24	-1.52129
24	-0.583074
26	0.531515
28	-1.70369
28	-0.854686
28	0.609477
-12	0.370409
-12	-1.04165
-10	0.554871
-8	-0.971072
-8	0.432424
-6	-0.959084
-6	0.520573
-4	0.744529
-2	0.633768
-2	-0.242409
0	0.84242
0	-0.933481
4	-0.397515
4	0.709548
6	0.165331
8	-0.555289
8	0.877735
10	0.00617421
10	-1.31728
10	0.644634
12	0.341517
12	1.12355
14	-1.38014
16	-1.28187
16	1.949
18	-1.46083
20	-1.57393
20	1.9485
22	0.325337
22	1.79417
22	-1.72677
24	-1.51663
26	0.3877
26	-2.09777
-5	0.457534
-3	0.572683
-1	-0.437803
3	-0.32501
5	-0.292692
5	0.573699
7	0.211247
9	0.0376692
11	0.00558079
13	-0.227328
15	0.163445
17	-0.268117
19	-0.422185
21	0.284509
23	0.430924
23	-0.353167
25	-0.500501
27	0.671511
27	-0.570393
29	-0.702114
31	0.783105
33	0.944142
35	-0.897693
35	0.972864
37	-0.964575
37	0.974895
39	-0.76035
39	0.949572
41	1.16427
41	-1.17429
-25	0.0200645
-21	0.0520812
-19	-0.251801
-17	-0.0447879
-15	0.203141
-13	0.222145
-11	0.344502
-9	-0.0977601
-9	0.666039
-7	-0.307286
-7	0.60991
-5	1.03496
-3	-0.346378
1	1.74788
3	1.78114
7	0.575257
9	0.54137
11	-0.388894
13	0.694779
13	-0.686377
15	-0.615278
19	-1.0301
19	0.900664
21	-0.669574
23	0.0467539
25	0.688036
25	-1.4719
25	-0.314477
-18	0.492726
-16	0.857798
-14	0.0990394
-14	0.809147
-12	0.1444
-12	0.942206
-10	0.135225
-10	0.933193
-8	-0.0562873
-8	1.0718
-6	-0.0656041
2	-0.63143
2	1.38993
4	1.26594
6	1.16975
8	1.12475
10	1.4059
12	1.26502
14	-0.185172
16	-0.00566862
16	1.16605
18	-0.626793
18	1.24646
20	-0.750567
20	0.804098
22	-1.31315
22	0.77706
24	-0.811043
26	2.28442
-13	0.484203
-11	-0.0753319
-9	-0.151846
-9	0.875729
-7	0.0370469
-7	0.746098
-5	1.19356
-3	0.835162
-3	-0.387652
-1	0.927475
1	1.23269
1	-0.308324
3	-0.424066
3	1.06353
5	-0.561727
7	0.380574
7	-0.623708
9	0.469076
11	0.574609
13	-0.381048
13	0.393124
15	0.237717
17	0.424402
17	-0.585969
19	0.461704
21	-1.12351
23	-0.97256
23	0.811223
25	1.46045
25	-1.23741
27	-1.08058
29	1.47476
29	-1.23274
31	0.972465
31	-1.58672
-18	0.0467712
-16	-0.115625
-14	-0.0823404
-12	0.199439
-10	0.370155
-8	0.640082
-6	0.676091
-2	1.02289
-2	-0.537268
2	-1.034
4	-0.876808
6	0.642937
6	-0.834392
8	0.31539
10	0.422806
10	-0.356238
12	-0.400695
14	0.900198
14	-0.974935
16	0.206544
16	-0.644704
18	-0.248838
18	-1.17892
20	-1.25735
22	-0.883727
22	1.42691
24	-0.140911
24	1.32381
24	-1.06982
26	1.57526
26	-1.94987
28	-0.862132
28	1.54079
28	0.0676427
30	1.67812
30	-0.0409468
32	2.09041
32	0.460939
32	-1.6332
34	0.490955
36	0.706532
36	-1.69571
-15	-0.122187
-13	0.0969325
-11	0.75026
-11	0.0591335
-7	-0.49531
-7	0.755492
-5	0.699096
-3	-0.696414
-3	0.793813
-1	-1.23403
-1	1.018
1	-1.0755
1	0.715137
3	-1.24074
3	0.861652
7	0.98643
7	-0.499678
9	-0.0634638
11	-0.429021
13	-0.355624
15	0.160323
17	0.0580339
19	-1.21518
21	-0.0749824
21	1.3374
23	0.297677
23	-0.810358
23	1.08774
25	0.192021
25	-0.981705
27	0.237622
27	1.1054
27	-1.24858
29	0.429304
29	-1.05853
31	-1.48322
31	0.312248
31	1.72573
33	-1.15801
33	0.486889
33	1.73391
-6	-0.245816
-4	-0.290451
4	0.600056
6	0.23875
6	-0.798064
8	0.487972
10	0.330413
12	0.442781
14	0.369784
16	0.100722
18	0.389457
20	-0.0923255
22	0.251108
22	-0.610815
24	-0.728441
24	0.288032
26	0.521192
26	-0.585174
28	-0.791724
28	0.123932
30	0.518299
30	-0.727198
32	0.780224
32	-0.703387
34	-1.08298
34	0.868759
-20	-0.153009
-18	-0.133036
-16	-0.148363
-14	0.0241653
-12	0.128048
-10	-0.279391
-8	-0.369405
-6	-0.326444
-6	0.372041
-4	-0.503415
-4	0.73426
-2	-0.550407
-2	0.877422
0	0.922661
2	-0.619311
4	-0.695026
4	1.08916
6	-0.774469
8	-0.582695
10	-0.0120693
12	-0.219665
14	0.155714
16	0.793348
18	-0.776024
18	0.840415
20	-0.853936
20	0.840724
22	-1.90324
22	-0.893948
24	-1.77973
24	1.54027
-18	-0.0775545
-16	-0.182095
-14	-0.204404
-12	-0.0405048
-10	-0.10246
-8	-0.663947
-6	-0.681095
-4	0.664049
-4	-0.8874
-2	0.474936
0	0.472739
2	0.713914
4	0.714973
6	0.887238
6	-0.432543
8	0.254086
10	0.320106
12	0.375284
14	0.222944
16	0.835355
18	1.06738
18	-0.0893719
20	-0.46566
22	-0.703655
22	1.37236
24	-0.856845
24	1.38279
26	-1.12846
28	-1.00183
28	1.54462
30	-0.925278
30	1.77114
-13	0.387102
-11	0.512107
-9	0.406183
-7	0.149747
-5	-0.222647
-3	0.302051
-1	-0.486888
1	-0.802445
3	-0.76328
3	0.380472
5	-0.364486
7	-0.725208
7	0.188586
9	-0.103006
11	0.299744
13	0.530716
15	0.275052
17	-1.27827
17	0.737155
19	0.893844
21	0.619871
21	-1.30925
23	0.546157
25	-1.38868
25	0.620434
27	-0.857121
27	0.772497
29	-1.12647
29	1.24607
31	-1.00063
31	1.22817
33	-1.32599
33	1.3847
35	-1.52063
35	1.49226
37	-1.37804
37	1.7126
-24	0.220274
-22	0.27412
-20	0.108097
-18	0.389835
-14	0.655555
-14	-0.121604
-12	-0.19692
-10	-0.241504
-8	0.767134
-8	-0.243167
-6	0.846631
0	1.24895
2	-0.439861
2	1.32483
4	1.3655
4	-0.578372
6	1.43981
6	-0.0393912
8	0.972646
10	-0.0802031
10	0.690089
12	0.864794
12	-0.163765
14	0.159676
14	1.29833
16	1.32148
16	-0.775175
18	-0.592735
18	1.2607
20	-1.08898
20	0.844618
22	-0.90277
22	0.965231
22	1.66081
24	-1.55272
24	-0.00609104
24	1.15613
26	-1.58296
26	1.6713
28	-0.545305
28	2.02933
28	-1.5475
30	-1.62719
30	1.69039
-23	0.580129
-21	0.625175
-19	0.436383
-17	0.0602141
-13	0.127683
-11	0.550772
-9	0.789747
-9	-0.0569066
-7	-0.291674
-3	-0.321515
-3	0.97462
-1	1.05857
-1	-0.409264
1	-0.401143
1	1.0522
3	0.949572
3	-0.282302
5	0.948346
5	-0.516243
7	0.347703
9	0.628106
11	0.880901
13	0.88782
15	0.891714
15	-0.507951
17	0.738114
17	-0.8928
19	1.1617
19	-0.775629
21	1.35838
21	-0.420514
21	-1.45596
23	1.43825
23	-0.81706
23	0.66115
25	2.20717
25	-0.90311
25	0.421873
27	-1.49234
27	-0.459591
27	0.467149
29	2.3273
29	-1.39765
29	-0.381124
-13	-0.179772
-11	0.0311415
-9	-0.462816
-7	0.346855
-7	-0.190227
-5	-0.273208
-3	0.364289
-1	0.974245
-1	-0.618658
1	0.505805
1	-0.706103
3	0.446311
5	0.308777
5	-1.11369
7	-0.958248
7	0.3494
9	-0.372189
9	0.479844
11	-0.105627
13	-0.163123
15	-0.0649969
17	-0.31632
19	0.612832
19	-0.61965
21	0.49519
23	0.983001
23	-1.63511
25	0.160201
25	-1.53961
27	-1.50567
27	0.894305
29	1.2339
29	0.22906
29	-1.62962
[truncated: 23,281 more rows]

## Sheet: d
x	y
-9	0.390905
-7	-0.430791
-5	-0.466858
-3	0.39287
-3	-0.471507
-1	-0.429536
1	-0.717267
3	0.355506
3	-0.585108
5	0.19196
11	-1.57569
13	1.16541
13	-1.48061
15	-1.60798
17	-1.55938
19	1.27412
19	-1.3116
21	-1.40381
23	-1.68376
25	-1.28623
27	-1.21157
29	-1.2828
29	0.736613
31	2.39688
31	-1.33368
31	0.635129
33	2.87956
35	-1.51726
-5	0.10421
-3	0.548985
-1	0.471263
3	0.269041
5	0.11756
9	-0.296567
9	0.857809
11	-0.530376
15	-0.722928
15	1.36179
19	1.00814
21	1.12633
23	1.51567
23	-1.04011
27	1.53895
29	-0.467928
29	1.76079
31	-0.52832
31	1.38395
33	1.56639
33	-0.992116
35	-1.07419
35	1.93231
37	-1.42942
37	2.06181
39	1.96471
39	-1.04735
-7	-0.523722
-7	0.504758
-5	0.227554
-1	-0.137633
5	1.16398
5	-0.975371
9	-1.03611
9	0.676425
11	-1.09434
13	1.13675
15	1.55566
17	-0.679551
19	-0.906795
21	1.62432
23	1.6294
25	0.933525
27	-1.01136
27	0.864276
31	1.7096
33	1.63201
33	-2.63324
35	-1.00475
35	1.941
37	1.67104
37	-1.75875
39	-1.09271
39	1.62102
41	-1.75578
43	2.39686
43	-1.5594
45	1.588
45	-1.67941
47	-2.02754
47	1.69671
49	2.00744
-8	0.589903
-8	-0.196691
-6	-0.269129
-4	0.567348
-2	-0.703085
-2	0.379481
0	-0.609743
0	0.469898
2	-0.661726
4	-0.355646
6	-1.09997
8	-1.22491
8	0.925473
10	0.747071
14	0.749758
16	-1.11936
18	-1.35693
20	-1.2884
20	0.808715
22	1.1741
24	0.934801
24	-2.03252
28	-1.79044
28	1.38329
-40	-0.0446368
-38	-0.137259
-36	-0.274745
-34	-0.141439
-32	0.160039
-28	0.0229763
-26	0.260646
-26	-0.985619
-24	-0.67555
-22	-0.415201
-20	0.682934
-18	0.932541
-16	0.54841
-16	-0.953787
-14	0.656079
-14	-1.09872
-10	0.82142
-10	-1.45294
-8	1.03754
-8	-1.32195
-2	1.32446
-2	-1.11869
0	-1.07832
2	1.16073
4	0.936282
4	-1.39507
8	1.59068
8	-1.83979
10	1.67583
12	1.62516
12	-1.88035
14	-2.00808
16	-1.94015
16	1.94312
18	-2.00297
18	1.40399
-7	0.0769117
-5	-0.502151
-3	0.581089
-1	-1.00754
1	0.145753
1	-1.01613
3	0.452345
3	-1.09272
5	0.590809
5	-1.05112
7	0.877599
9	0.64039
9	-1.1523
11	-1.13109
11	0.645021
13	0.773245
15	1.08306
15	-1.26074
17	1.04915
19	-1.0885
21	1.24195
21	-0.930845
23	1.11268
23	-0.905136
25	1.12606
27	1.12241
27	-1.28179
29	-1.09351
29	1.47052
31	1.85848
31	-1.88875
33	1.71844
-3	-0.0970492
-1	-0.414632
3	-0.492018
9	-0.975247
11	-1.01187
15	-1.20506
17	-1.31676
21	0.427785
23	0.50818
23	-1.7537
27	0.466564
29	0.540437
31	-2.10296
33	0.310164
33	-1.17981
35	-1.63661
37	0.941368
-13	0.00808825
-11	-0.0552433
-7	0.0320051
-5	0.459239
-5	-0.621094
-3	0.46554
-3	-0.705515
-1	-1.22517
1	-0.559377
3	-1.44605
5	0.503268
5	-0.821685
7	-1.03104
9	0.999128
9	-1.25002
11	0.921324
11	-1.48471
13	1.40589
13	-1.48269
15	1.24308
15	-1.7212
17	-1.71606
21	-1.3967
21	1.332
23	-1.39813
23	1.40985
-26	0.0705846
-24	0.422594
-22	0.23434
-20	0.0531883
-18	-0.0128461
-16	-0.275425
-14	-0.370663
-12	0.224458
-10	0.533472
-8	0.263102
-8	-0.808103
-6	-0.797826
-4	-0.725009
-4	0.648524
-2	-0.812541
4	0.370383
6	-0.00480389
6	-1.13337
8	0.200071
8	-0.935278
10	-0.130532
10	-1.48367
12	-1.48457
12	0.265033
14	0.886362
14	-1.72732
16	-1.81924
16	1.19334
18	-1.95804
18	1.31049
20	1.33013
20	-2.09903
22	-1.69887
24	0.668337
24	-1.88049
26	0.956871
26	-2.0446
28	-2.00804
-10	0.0982831
-8	-0.326688
-2	-0.289986
2	0.126949
4	0.222898
4	-0.711385
10	-1.28715
14	-1.38185
16	-1.43085
18	0.5085
20	0.483304
22	0.32676
28	0.928709
30	1.20104
-14	0.146772
-10	-1.01523
-8	-1.11664
-6	-1.12917
-4	-0.709681
-2	-1.12931
-2	0.105212
0	-1.02111
0	0.306645
2	-0.930101
4	0.319498
6	-0.880877
6	0.501693
8	0.480948
8	-0.962199
10	-1.00471
10	0.529523
12	-0.976884
12	1.02649
14	1.08746
14	-1.51796
16	1.26231
16	-1.7472
18	1.30079
18	-1.80198
20	1.09195
20	-1.74031
22	-2.22275
22	0.843039
24	-2.17788
24	1.14803
26	-1.93843
26	1.21979
28	-1.86114
28	1.37017
30	1.25792
30	-1.57231
34	-1.90115
36	-1.55831
36	2.0817
-17	-0.672372
-15	-0.135113
-13	0.124653
-13	-0.871824
-11	0.282413
-11	-0.873113
-9	-0.809063
-7	-0.809713
-7	0.510754
-5	-0.800545
-5	0.225749
-1	0.469008
1	0.46701
3	0.695072
5	1.02693
7	-1.16548
9	0.760443
11	1.0506
13	-1.60169
15	1.08735
17	-1.45079
17	0.954594
19	-1.40394
19	1.23097
21	1.50034
23	1.43134
25	-1.54963
-14	-0.3451
-12	-0.310695
-10	0.229577
-8	-0.752734
-6	-0.584086
-4	-0.889945
-4	0.332622
-2	0.330835
0	-0.970923
0	0.499368
2	0.334402
2	-1.14474
4	0.263486
4	-0.909353
6	0.227018
8	-1.01489
8	0.533482
10	-0.50838
12	0.214509
12	-1.0273
14	0.87333
14	-1.20878
16	0.456722
18	1.47921
18	0.65073
18	-1.36053
20	0.570987
24	1.83685
24	0.383597
24	-2.34803
26	1.95475
26	-1.83078
26	-2.71215
28	2.32989
28	-1.715
30	-1.28602
30	2.56136
32	2.9191
32	0.839929
32	-1.56329
32	-2.81696
-5	0.288952
-3	0.0404271
-1	0.205625
1	-0.108677
1	0.516329
3	-0.347391
5	0.957347
5	-0.274658
7	-0.231917
9	-0.663955
9	0.901464
11	1.04938
13	1.05507
13	-0.968699
15	-1.10857
15	0.839225
17	0.971943
17	-0.749602
19	1.61024
19	-0.78951
21	1.53033
21	-1.13477
23	-1.00563
23	1.48214
25	-1.13127
25	1.66115
27	-1.19625
27	1.44264
29	1.80777
29	-0.825735
-24	0.439296
-22	0.470581
-20	0.439958
-18	0.0860524
-16	-0.027256
-14	-0.310245
-14	0.475563
-12	0.632296
-10	0.48882
-10	-0.426632
-6	-0.387896
-6	0.777154
-2	-0.580194
-2	0.73366
2	0.743929
4	-0.496183
6	-0.660665
8	-0.388946
10	-0.940034
10	1.47031
12	-1.23985
12	1.32105
14	-1.38661
14	1.49377
16	-1.16499
16	1.39688
18	-1.2254
18	1.41648
20	-1.05043
20	1.35783
-12	-0.696392
-10	-0.945811
-6	0.332589
-4	0.518752
-4	-1.42175
-2	0.418439
0	0.194055
2	0.397943
2	-1.46937
4	0.623039
4	-1.47474
6	0.687337
6	-1.48513
8	0.465882
8	-1.15336
10	0.311367
10	-0.988463
12	0.745123
12	-1.1988
14	0.41077
14	-2.00224
16	0.663032
16	-0.960426
18	1.23734
18	0.461271
18	-1.00872
18	-2.02831
20	-2.44343
20	-1.11912
22	0.80393
24	2.1743
24	-2.64286
24	0.929884
-20	-0.458955
-20	0.157565
-18	-0.608553
-16	-0.585825
-14	-0.735424
-14	0.103716
-12	0.24756
-10	0.459668
-10	-0.641394
-8	0.424038
-6	0.615375
-4	0.316054
-4	-0.912027
-2	-1.00221
0	-1.03762
0	0.344496
2	-1.42751
4	-1.37381
4	0.232327
6	-1.62318
6	0.302984
8	-1.58796
8	1.04862
10	1.00315
10	-1.76812
12	0.459553
14	1.27226
14	-1.18545
16	1.43295
16	-1.65419
18	1.59718
18	-1.97058
18	0.576809
20	1.88043
20	0.311876
20	-1.90608
-4	0.202627
0	0.697026
2	-0.503374
2	0.744026
4	0.835656
6	-0.448944
6	0.792067
8	-0.58611
10	0.63396
12	-0.615901
14	-0.808297
14	1.37032
16	-1.24886
16	1.40941
18	1.52418
20	-1.23214
20	1.56524
22	-1.29915
24	-1.31884
26	1.29097
28	-1.1953
28	1.28322
30	1.16849
30	-1.06558
32	-1.39848
32	1.39786
34	-1.47352
34	1.23976
36	-1.51475
38	-1.54237
38	1.17052
38	1.95957
40	-1.34964
40	0.583952
-12	0.89528
-10	0.781468
-10	-0.857824
-8	1.02607
-8	-1.09487
-6	0.803761
-6	-1.29324
-4	-1.24074
-4	1.01205
-2	1.17482
0	-1.50167
4	-1.65769
6	-1.90663
8	-1.81378
10	0.987241
10	-1.6445
12	1.0441
14	0.546897
18	0.889619
18	0.348014
18	-1.13494
20	-1.31161
22	-0.351223
24	0.188524
24	-2.63652
26	-1.51119
26	1.59232
28	1.82383
30	2.06011
30	-1.9052
30	0.274517
32	-2.01679
32	0.319038
34	-1.4742
34	-3.44484
36	2.79781
36	-1.78877
36	-3.35631
38	-1.82383
38	0.506925
38	-3.69817
-3	1.06709
-1	-0.401598
1	-0.431651
3	-0.41486
3	0.603104
5	1.23921
5	-0.612947
7	1.07897
7	-0.53122
9	0.967044
9	-0.721906
11	1.19993
11	-0.885902
13	-1.30654
15	-1.43191
17	-1.68402
17	1.49663
19	-1.50918
19	1.66993
21	-1.3865
21	1.71213
23	-1.41019
23	1.85098
25	-1.6642
25	1.75306
27	-1.47525
27	1.93503
29	1.82603
31	1.90489
31	-1.51683
33	-1.97658
33	2.14046
35	2.24846
35	-1.9529
37	2.06203
37	-2.07235
39	-1.91501
39	2.35721
-22	0.434384
-20	0.0328227
-18	0.691913
-18	-0.242243
-16	0.946005
-14	0.732935
-14	-0.36706
-12	0.770356
-10	-0.376054
-8	-0.592259
-8	1.0727
-4	-0.401201
-2	1.14156
-2	0.561528
0	0.768623
0	-0.766687
2	-0.648756
2	1.39011
4	1.11342
4	-0.865674
6	1.21699
6	-0.627316
8	1.14992
8	-0.917124
10	-0.838139
10	1.27567
12	-0.769317
14	-0.973518
14	1.54372
16	-0.816755
16	1.52756
18	-1.31606
18	1.43031
20	-1.16419
20	1.50003
-14	-0.69769
-14	0.00556884
-12	0.350979
-10	0.215235
-10	-0.869043
-8	0.296628
-8	-0.625981
-6	-0.694117
-6	0.396126
-4	0.401405
-2	0.500427
-2	-0.562479
0	0.402202
0	-0.828281
2	-1.0228
4	-1.07696
4	0.233941
6	-0.9146
6	0.487515
8	0.982326
10	-0.907835
12	1.56751
14	1.61356
16	-1.12788
16	1.19978
18	-1.22718
18	1.10172
20	1.68225
22	-1.90076
-7	1.12474
-3	0.837083
-3	-0.625603
-1	0.985799
1	-0.460071
3	0.858006
5	0.776446
7	-0.496772
9	-0.675987
13	1.20266
15	1.86003
17	-1.30832
19	1.89783
21	2.37024
23	-1.62957
27	1.01533
27	-2.09425
29	-1.00153
29	-2.01223
31	-0.924734
31	-2.3967
31	1.63246
33	1.47993
33	-1.69757
33	2.48025
35	2.32986
37	-1.43172
37	2.52108
37	-2.44076
39	1.44982
39	-2.51562
41	1.59173
41	-3.0688
43	-3.30255
43	1.13088
45	-1.93018
45	-3.40945
45	1.10874
47	3.52343
47	1.1332
-10	-0.44025
-10	0.395916
-8	0.423477
-6	0.311837
-4	-0.776938
-2	0.324586
-2	-0.703337
0	-0.873715
4	-0.847677
4	0.46878
6	0.475203
6	-1.09493
8	0.765596
10	1.01487
12	-1.15904
12	0.856818
14	1.23872
14	-1.3341
16	0.989531
18	-1.34752
20	1.40394
22	1.41581
24	0.997551
26	1.26869
26	-1.84281
28	1.36191
28	-1.9494
30	-1.51301
30	1.45084
32	-1.5466
-20	0.360742
-18	0.162955
-16	0.326843
-14	0.178756
-14	-0.808643
-12	0.43387
-12	-0.652843
-10	0.33575
-10	-0.665686
-8	0.31189
-8	-0.623631
-6	-0.926311
-4	-1.19672
-4	0.521776
-2	-1.16174
0	0.716682
0	-1.31131
2	0.863394
2	-1.31776
4	0.663141
4	-1.50727
6	1.06188
6	-1.35422
8	1.27882
8	-1.45245
10	-1.39627
10	1.79273
12	-1.61361
12	1.20169
14	-2.12979
14	1.21392
16	-0.0177543
18	-1.54831
20	-1.61719
20	0.62378
22	2.2816
22	-2.21433
24	1.08245
24	-2.47811
24	-1.24366
26	2.29755
26	1.35156
26	-1.35749
28	1.27216
30	2.35638
30	-1.36717
30	4.22327
32	1.74636
32	-2.35175
32	-1.28112
-9	1.50004
-7	0.0891624
-5	0.424175
-5	-0.439577
-3	-0.35541
-3	0.424606
-1	0.497679
1	-0.636142
1	0.36398
3	-0.631321
3	0.672959
9	0.504099
9	-0.89411
11	0.617849
13	-1.29239
15	-1.15924
15	0.465527
17	0.577066
17	-0.98436
19	0.884971
19	-1.05459
21	1.13621
23	-1.07894
23	1.40023
25	1.37677
25	-1.09952
27	1.08096
27	-1.01006
29	1.13926
31	-0.980399
31	1.65303
-19	0.117793
-17	-0.324651
-13	-0.400289
-13	0.213226
-11	-0.74811
-11	0.178714
-9	0.148959
-7	-1.09755
-5	-1.02702
-3	0.279681
-1	0.424149
-1	-1.21829
1	0.729018
1	-1.38206
3	0.386695
3	-1.32952
5	0.586005
5	-1.21052
7	-1.48341
7	0.461912
9	0.316245
11	0.837746
11	-1.65371
13	1.05275
13	-1.89664
15	1.14897
15	-1.10128
17	-1.82137
17	0.962733
17	-0.90796
19	-1.84578
19	1.09481
21	-0.895844
21	-1.98307
21	1.65834
-12	-0.11539
-10	-0.232412
-4	-0.261751
-2	0.17131
-2	-0.221961
2	-0.555909
2	0.283869
4	0.393849
6	0.446275
6	-0.711499
10	0.602789
12	0.827633
14	0.937545
14	-0.852364
16	-1.05092
16	0.949556
20	1.4118
22	-1.47152
22	1.16216
24	1.42092
24	-1.29691
26	1.71394
28	-1.44069
28	1.58471
30	1.66635
30	-1.7594
32	1.78699
32	-1.15797
34	-1.37074
36	2.13873
36	-1.74012
38	1.93758
38	-1.7956
40	1.62835
40	-1.57087
-9	-0.417268
-7	0.162341
-7	-0.698915
-1	-0.440804
1	0.57437
3	-0.723851
5	-0.620574
7	-0.401468
9	-0.735529
9	0.889384
11	-0.902399
13	-0.724832
15	1.04133
17	1.36581
19	1.62003
19	-1.15852
21	1.61831
23	1.76962
25	-0.967418
27	-0.978614
27	1.26491
29	1.09095
29	-1.85323
31	1.636
33	1.00778
35	-1.10039
-7	-0.521431
-7	0.562472
-5	0.359695
-3	0.697822
1	-0.966579
3	-1.00991
3	-2.01831
5	-0.937
5	0.832567
7	-1.30232
9	0.696207
11	-1.37332
13	1.23712
15	1.41982
15	-0.908938
15	0.398772
17	0.928043
17	-0.861623
19	1.11286
19	-1.29608
21	-1.58253
21	1.66013
23	1.28307
23	-0.65775
25	-0.749841
25	0.875594
27	-0.741597
29	1.90521
29	-1.35116
31	1.43583
31	1.97565
31	-1.67253
33	1.90042
33	-1.89976
33	-0.903479
35	-2.36292
35	-0.896271
37	1.70735
37	-2.72366
39	-2.75114
39	-1.05609
41	1.50865
41	-2.60515
41	2.50938
43	-1.2658
45	2.21575
45	-2.67381
45	-1.43869
47	-1.4429
47	1.44161
49	1.63332
49	-1.47916
51	-1.58454
51	-2.75386
51	2.81922
53	-1.81783
53	-2.83649
55	-3.49205
55	-1.78699
55	2.24251
55	1.47686
57	-3.40895
57	-1.93433
57	3.25087
59	1.89919
59	3.53428
59	-2.05726
61	1.77607
61	-2.17988
61	3.3267
61	-3.89481
63	1.35075
63	-2.22022
63	3.36345
63	-3.85666
-16	-0.919092
-14	-0.384824
-12	-0.189887
-10	-1.26397
-8	-1.49196
-8	-0.100666
-6	-0.282142
-6	-1.57902
-4	-1.44087
-2	-3.39574
-2	1.03061
-2	2.11319
0	-1.1883
2	-1.23497
4	0.976755
4	-0.711261
6	0.896404
8	-1.13044
10	1.27573
10	-0.943478
12	0.787553
12	-1.20492
14	-1.09873
14	0.973607
16	-1.419
16	0.36298
18	1.28234
20	1.03114
20	-1.59
22	1.46798
22	-1.54054
24	1.47456
24	-1.76642
26	-1.58716
26	1.75085
28	-1.92027
28	1.86176
30	-1.88031
30	1.90722
32	-1.56417
32	0.977193
34	-1.63704
36	-1.85707
38	-1.50036
38	1.05158
-16	0.426309
-14	0.271984
-12	0.0584791
-10	-0.165253
-8	0.202248
-6	0.161406
-4	0.443925
-2	-0.333976
-2	0.665375
0	-0.221457
0	0.633846
2	-0.907834
4	-0.4953
4	0.200185
6	0.97926
8	0.930148
10	-1.10318
10	1.60718
12	-1.49062
12	1.39924
14	-0.850925
14	1.47718
16	-1.55316
18	1.39545
18	-1.6063
20	1.01145
22	1.43763
22	-1.18616
24	1.18844
24	-1.05045
26	0.738212
28	-1.23794
30	1.16206
30	-1.38283
32	0.746985
32	-1.3455
34	-1.30999
34	0.866333
36	-0.899154
36	1.89206
36	0.738872
38	-0.689781
40	-1.89359
40	2.22001
42	-1.1536
42	-2.00606
44	1.03734
44	-2.13577
44	-3.60697
46	-1.97677
46	2.60573
48	1.43218
48	-1.90296
48	-1.20789
50	1.24473
50	-2.16743
52	-2.20889
52	-1.28005
52	2.90979
52	1.44438
54	1.39818
54	-2.39648
54	-1.46882
54	3.25876
56	1.95946
56	-2.53214
56	-1.37527
-21	0.251155
-19	-0.0103443
-17	0.343391
-15	0.333803
-13	-0.310059
-9	0.435614
-9	-0.440391
-7	0.216144
-5	0.696952
-3	-0.855459
-1	-0.101526
-1	-1.35381
1	1.16323
3	1.3246
7	-1.45511
9	0.952671
9	-1.21635
11	-1.3651
15	1.3422
15	-0.989513
17	-1.1751
19	1.16104
19	-1.24856
21	-1.08781
23	-0.825704
-20	0.544761
-18	-0.506817
-18	0.814657
-16	-0.155262
-14	0.237594
-12	-0.281434
-10	0.934818
-8	-0.0486736
-6	-0.305992
-4	-0.198935
-2	1.01603
0	-0.464776
0	-1.55014
2	1.16185
4	-0.260575
6	-0.419515
8	-1.00555
8	1.65756
10	-1.00459
10	0.7744
12	-0.53949
12	0.866731
14	1.06208
16	1.13289
16	-1.83147
16	-0.911617
18	1.27796
18	-0.813572
18	-1.67028
20	1.36
20	-1.78022
22	1.40603
24	1.83666
24	-2.21595
26	-2.49545
28	2.19361
28	-0.850818
30	-0.984145
30	2.13957
32	3.10257
34	-2.98511
34	-1.27755
34	2.68614
-2	-0.748301
-2	0.252463
0	0.376979
0	-0.632084
2	-0.699551
4	0.160605
6	-0.3329
8	0.236411
8	2.01508
10	-0.878328
12	1.34519
12	-1.37138
14	-1.48194
14	1.44681
16	-1.60244
16	1.36382
18	1.22524
20	1.4498
20	-1.91239
22	1.1469
24	-1.51417
26	-1.48496
26	1.73499
28	2.18492
28	1.26712
30	2.14255
30	1.36445
32	1.72001
32	-2.54222
-9	-0.571458
-7	-0.466357
-5	0.159577
-3	-0.638007
-1	0.512936
1	-0.615264
1	0.43273
3	0.386676
3	-0.769775
5	0.215027
5	-1.03819
7	0.100875
7	-0.862792
9	0.012814
9	-1.08803
11	0.20318
11	-1.35501
13	-1.32401
15	-1.53424
15	0.853199
17	-1.23863
17	1.16294
19	-1.20605
19	1.19327
21	1.53186
21	-1.65553
23	1.69979
25	1.70495
27	1.83449
27	-2.05451
29	-1.58909
31	-1.51075
31	-1.04774
33	1.24004
33	-1.78046
35	1.27986
35	-1.81938
29	1.52347
-17	-0.00153382
-15	0.296566
-13	0.190279
-11	-0.167567
-9	-0.214118
-9	0.546995
-7	0.595522
-7	-0.549808
-5	0.764609
-5	-0.399037
-3	-0.616542
-1	-0.614854
1	-0.560366
1	0.811116
3	-0.897557
3	0.695202
5	0.497482
7	-1.08047
9	-1.19174
9	0.907908
11	1.00295
11	-1.14509
13	-1.37682
13	0.915961
15	1.22525
17	-1.54408
17	1.3862
19	1.27619
19	-1.49864
21	-1.41918
23	1.58337
23	-1.11663
25	1.27259
25	-1.6004
27	-1.39603
27	1.30359
29	-1.58452
31	-1.52911
33	2.35977
33	1.42483
33	-2.05151
35	2.25261
35	-2.31839
37	1.58845
37	2.5226
-13	-0.509621
-13	0.651004
-5	-0.347216
-3	1.08894
-3	-0.563893
-1	1.23432
1	-0.404565
3	1.28276
3	-0.519585
5	0.89542
7	1.02542
9	1.3516
11	-1.36461
11	1.33591
13	1.17887
15	-1.51007
15	1.80319
17	-1.26116
19	1.60519
19	-1.35056
21	1.74116
21	-1.20429
23	1.75049
25	-0.969725
25	1.19758
27	-1.53794
27	1.62936
29	-1.29202
-29	0.519175
-27	0.256046
-25	0.251994
-23	-0.0444645
-21	-0.0598732
-19	-0.047521
-19	0.81733
-17	-0.192481
-15	0.826644
-13	-0.461828
-13	0.694224
-11	0.520265
-9	-0.525223
-9	0.425238
-7	0.546902
-7	-0.370905
-5	0.544025
-3	-0.390157
-3	0.854942
-1	-0.308949
-1	0.711273
1	-0.320323
1	0.778436
3	-0.346784
3	0.669119
5	0.890184
7	0.81449
7	-0.803055
11	-1.05049
13	1.25147
15	-0.891185
15	1.29041
17	-0.831735
17	1.35758
19	-0.65466
19	1.2916
21	1.35714
21	-0.974572
23	1.61793
23	-1.08902
25	-1.07844
25	1.56945
27	-1.5537
29	1.97349
31	1.97213
31	-1.04879
33	1.817
33	-2.13766
-9	0.74874
-9	-0.725483
-3	0.308716
3	-0.347429
3	0.433918
5	0.354229
5	-0.730104
7	-1.017
9	0.470409
9	-0.452612
11	-0.817501
11	0.351353
13	-0.786602
13	1.30841
15	1.12245
17	1.38428
17	-1.3169
-17	0.458906
-15	-0.929457
-13	0.480983
-11	0.399389
-11	-1.07966
-9	0.531734
-7	0.60723
-5	-0.994542
-5	0.916299
-3	1.35054
-1	-1.41694
-1	1.186
1	1.19341
3	-1.23369
5	-1.23675
5	1.7036
7	1.5492
7	0.838611
9	1.35708
11	-1.08344
15	2.23629
15	-2.00217
17	2.47956
17	-2.15212
17	-1.23519
19	-2.35864
19	2.43047
21	2.61682
21	-2.50561
21	-1.18602
21	1.12347
23	1.26819
25	-2.4838
27	3.09295
27	1.46976
27	-2.78352
27	-1.54605
29	-2.9693
29	1.37497
31	1.55519
-22	-0.22951
-20	-0.190553
-16	-0.468485
-16	0.306512
-14	-0.553351
-12	0.476283
-12	-0.374147
-10	-0.413847
-8	0.353185
-8	-0.488121
-4	-0.673745
-2	-0.696259
0	0.586195
0	-0.653065
2	-0.656731
4	-1.04664
4	0.666105
6	-0.901117
8	0.894817
8	-0.952659
10	0.976457
10	-1.32933
12	-1.57419
14	-1.54088
14	1.54637
16	1.63352
16	-1.67638
18	-1.15977
18	1.6836
20	-1.58339
20	-1.18956
20	1.20038
22	-1.55431
22	1.22455
24	-2.11869
24	-1.26691
-10	0.159632
-4	-0.486312
-2	0.47032
-2	-0.540187
0	0.616676
2	-0.661403
4	-0.610533
4	0.698605
6	-0.310005
8	0.428157
8	-0.97573
10	-0.858623
12	1.11959
12	-1.13454
16	1.4016
16	-1.07755
20	-1.32545
20	1.15513
22	-1.14346
24	1.55323
26	-1.63673
28	-1.18149
30	-1.16359
30	-2.10875
32	-1.81936
32	1.27883
34	-1.89674
34	1.12475
36	2.103
36	-1.84432
-18	-0.524707
-16	-0.739387
-16	0.351967
-14	0.233036
-14	-0.854857
-12	0.308671
-12	-1.08621
-10	0.462907
-10	1.72995
-8	0.21112
-8	-1.10469
-6	0.544038
-4	-1.46267
-2	-1.64058
0	-1.69795
2	0.323546
2	-1.43701
2	0.952269
4	-1.23142
6	-1.26936
6	0.984
8	-1.37949
8	0.0917903
10	0.249454
10	2.48518
12	-1.04408
14	1.1097
14	-0.124201
14	-1.44565
16	-2.00418
16	1.17337
18	1.09493
18	-0.224408
18	-1.22965
20	-2.4592
20	1.40021
20	-0.997756
22	1.82789
22	-2.49508
22	-1.26944
24	-2.26848
26	1.748
26	0.740086
28	2.06198
28	-1.18993
28	0.826995
30	2.35585
30	-1.3621
30	0.88171
30	-2.49405
-22	-0.181338
-20	0.331822
-16	-0.500118
-14	0.319961
-12	0.542738
-12	-0.453273
-10	0.513383
-8	0.60589
-8	-0.7703
-6	-0.648173
-6	0.350543
-4	-0.952002
-4	0.365214
-2	0.518568
-2	-0.777328
0	-0.54536
2	-0.88257
2	0.284565
4	-0.692482
4	0.312885
6	0.385398
6	-0.898118
8	0.973471
10	1.13194
10	-1.10071
12	-1.37568
12	1.17653
14	-1.25236
16	1.29772
16	-1.33199
18	-1.51229
18	1.20329
20	-1.82964
20	1.35327
22	1.01157
22	-1.77016
24	-1.55603
24	1.38483
26	-1.89289
28	1.41788
30	-1.44034
32	-2.25048
32	1.15697
34	-2.32643
34	2.26526
36	-2.25881
36	0.68094
38	1.81631
40	1.85248
40	-2.4885
42	1.12026
42	-2.03891
44	3.01057
44	1.52719
-7	-0.49348
-5	-0.190304
-3	0.0378334
-3	-0.746963
-1	0.151808
1	0.0798425
3	0.335088
3	-0.821339
5	-0.591146
5	0.168378
7	-0.908057
9	0.031201
9	-1.23882
15	0.436563
15	-1.23412
17	0.29649
17	-1.54051
19	0.463076
21	0.25105
21	-1.65116
23	0.248585
23	0.95237
25	0.350407
25	-1.76308
27	0.518971
27	-1.98226
29	0.622052
31	0.866663
31	-1.81025
-6	-0.426971
-4	0.0345473
-4	-0.656462
0	-0.98688
2	0.348638
2	-0.820676
6	-0.00783127
8	0.22183
10	0.511329
10	-1.50504
12	0.575351
14	-1.68864
16	-1.80605
16	0.438748
18	0.76856
20	-1.51224
20	0.962991
-18	0.476783
-18	-0.525444
-16	0.817689
-14	0.65151
-12	-0.533339
-12	0.324497
-10	-0.348321
-10	0.504968
-8	-0.4598
-8	0.467981
-6	-0.677181
-6	0.318404
-4	0.201867
-2	-0.652041
0	0.426179
0	-0.968373
2	0.504365
2	-0.969563
4	0.715011
4	-1.23815
6	0.782316
6	-1.08056
8	0.253778
10	-1.12048
12	-0.973746
12	0.671291
14	-1.37109
14	0.965785
14	0.344692
16	0.422929
16	-1.35294
18	0.119096
18	1.28657
18	-1.11692
20	1.26926
20	-1.67255
22	1.00627
22	-1.7052
22	-0.233938
24	1.31342
24	0.461606
24	-1.16541
26	1.55157
26	0.853058
26	-1.39374
28	1.92213
28	-1.64624
28	0.672192
30	2.05205
32	2.09115
32	-1.86248
34	-2.5146
34	0.428154
36	-1.55248
36	1.93846
36	-2.23896
36	0.388114
38	-1.47263
40	2.17078
40	0.465196
42	-2.86853
42	2.24768
42	-0.614398
44	-3.02307
44	0.013462
46	-2.77198
46	2.50819
46	0.490779
48	0.416555
48	2.74125
48	-2.14284
48	-3.61109
50	3.14461
50	-2.04891
50	0.511368
50	-3.36253
52	2.49882
52	-3.62301
52	0.481652
54	2.86931
54	0.15796
-9	-0.360575
-7	-0.223077
-5	-0.134246
-3	-0.122722
-1	0.250148
1	0.19267
3	0.120343
5	-0.474542
9	0.0468498
15	-0.302014
15	-0.929969
17	-1.05872
19	-1.14542
19	0.165277
21	0.197712
21	-1.1327
23	0.35297
25	-1.19501
25	0.437201
27	0.892478
29	-1.5096
31	-1.7434
31	1.21232
33	1.03124
33	-1.80845
37	1.4731
37	-2.1942
39	1.53785
-10	-0.295747
2	0.499861
2	-0.276817
4	0.775444
4	-0.312018
8	-0.243873
10	0.81742
12	0.773544
14	1.29096
14	-0.72257
16	-1.10895
16	1.66044
18	-1.31353
18	1.69804
20	-1.34579
22	1.21222
22	-1.33818
24	1.35261
24	-1.74497
26	1.87553
26	-1.90453
28	-2.80739
32	2.12717
34	-3.55037
34	-1.92865
34	0.93668
-20	-0.296557
-18	-0.130591
-12	0.346263
-10	-0.222631
-8	-0.422714
-6	-0.282726
-6	0.735299
-4	0.839215
0	-0.513924
0	0.747838
2	-0.65488
4	-0.702186
4	1.17719
6	-0.61255
6	0.486047
8	-1.15803
8	0.940135
8	-0.524849
10	1.31281
10	-0.697829
12	1.43148
14	-1.20606
18	-0.886962
18	2.06931
20	-0.39285
20	-1.6315
22	-0.499299
22	2.46102
24	2.70009
24	-1.86139
24	-0.542388
24	1.4727
26	1.42631
28	1.77988
28	-2.32695
30	-2.43766
30	-0.964904
30	1.75518
30	3.00548
-6	0.690284
-4	0.772726
-2	-0.426406
0	0.876919
2	0.852213
2	-0.777445
4	0.965012
6	0.937228
6	-0.304787
8	1.32437
10	1.20882
12	1.1643
14	1.38896
16	1.4388
18	-0.902102
20	-1.18365
20	1.04784
22	1.36667
22	-0.972818
24	1.16245
24	-1.18699
26	-1.17815
28	-1.39291
28	1.38919
30	-1.4393
30	1.73953
32	-1.35321
32	1.82369
34	2.17221
34	-1.39957
36	1.58875
38	-1.83962
38	1.50565
40	1.80519
42	1.81606
42	-1.84787
-13	0.128314
-13	1.42142
-11	-1.01775
-11	0.39067
-9	-1.00273
-7	0.400789
-7	-1.14615
-5	0.312822
-5	-1.31224
-3	-0.0779607
-1	-1.47309
-1	0.453832
1	0.778315
3	1.34309
3	-1.4433
5	-1.53332
7	1.04518
7	-1.1981
9	1.43126
9	-1.40877
11	1.25742
13	-1.34106
13	1.25885
15	1.13269
15	-1.37745
17	1.24267
17	-1.75833
19	1.2264
21	-1.53098
21	1.33019
23	1.11435
25	-1.73456
25	1.95223
27	-1.5989
-29	-0.492599
-27	-0.200803
-23	-0.118862
-21	0.43155
-19	0.234676
-17	0.410547
-15	0.506203
-13	0.737952
-11	0.221287
-9	0.499815
-7	-0.174752
-5	0.739863
-5	-0.664702
-3	-0.114434
-1	1.23395
1	-0.785705
1	1.35684
3	-0.50966
3	-2.12635
5	-0.704065
5	0.989325
7	-0.828836
9	-0.810878
11	1.39114
13	1.42419
13	-0.901668
17	-1.0429
17	1.18999
19	-1.23772
21	1.1997
21	-1.2715
23	1.61874
23	-1.85456
23	-1.00327
25	-2.23331
25	-1.2251
27	2.19622
27	1.09633
27	-2.08888
29	-1.81422
31	0.768155
31	1.61849
31	-1.70534
33	0.862324
33	-1.53471
35	-2.51264
35	1.76497
35	0.916495
39	-2.54026
41	2.4792
41	-3.3522
43	-1.9004
43	2.75111
43	-3.55165
-13	-0.232557
-11	-0.0815706
-11	0.616818
-9	0.0737049
-9	1.02427
-7	0.814077
-7	-0.432985
-5	-0.46188
-3	-0.234404
-3	1.08431
-1	0.69029
1	0.617075
5	-0.0399954
7	-0.414398
7	0.982968
9	0.799403
9	-0.902991
11	-0.653022
11	0.974672
13	-0.738097
15	-1.22275
17	-1.33773
19	-1.32059
19	2.08904
21	-1.89847
21	2.51506
23	1.75494
23	-1.11592
-15	0.705074
-15	-0.540459
-13	0.894158
-13	-0.582165
-11	-0.680794
-11	1.02276
-9	1.10621
-9	-0.621737
-7	-0.721894
-7	0.741416
-5	-0.384381
-5	0.679582
-3	-0.630462
-1	0.744301
1	0.396211
5	-1.03408
7	0.746277
7	-1.34263
9	-1.36733
[truncated: 27,313 more rows]

## Sheet: e
pairing times
8
6
8
12
8
10
14
10
10
6
6
10
8
18
8
14
12
14
8
8
10
8
10
14
14
4
32
4
10
6
34
6
6
4
8
8
12
10
10
8
8
8
6
10
8
8
12
8
12
2
12
8
10
8
20
12
10
10
18
6
6
16
6
6
6
14
12
8
8
6
6
8
4
14
6
4
10
10
8
6
10
10
8
12
10
12
14
12
6
14
10
12
8
10
12
6
8
12
12
14
10
10
8
10
8
12
14
8
4
8
4
10
6
6
6
10
18
10
8
10
14
12
4
8
18
8
8
10
6
8
8
12
8
12
8
2
10
10
6
10
14
8
16
8
10
8
12
8
6
12
6
6
14
8
6
8
8
10
8
14
10
8
6
4
14
6
8
2
6
8
12
10
10
6
10
8
6
8
12
10
6
6
6
10
8
8
10
12
6
18
10
6
14
10
14
12
8
8
10
6
6
8
8
10
10
12
6
8
8
8
4
12
8
12
10
4
8
10
12
12
12
10
14
12
6
8
14
10
8
8
12
4
12
10
6
12
8
8
10
6
6
12
6
6
10
10
6
10
10
6
8
12
8
10
8
8
8
10
8
6
8
6
8
4
8
4
8
16
16
12
16
8
10
8
8
8
14
12
8
8
6
6
6
12
10
4
8
8
10
10
6
6
8
8
8
8
6
14
8
6
12
8
8
12
4
10
4
6
12
10
8
10
12
8
10
10
12
10
8
8
12
8
10
10
8
6
12
12
12
12
12
0
6
10
12
8
6
12
12
8
10
6
14
10
8
10
10
10
8
10
8
8
14
12
6
12
6
8
8
12
4
8
8
8
10
10
12
2
10
6
8
6
16
12
4
6
10
10
14
10
8
6
14
12
6
8
12
10
10
6
14
8
6
10
8
12
12
8
8
12
12
6
10
10
12
12
6
8
10
12
10
10
8
12
10
10
14
4
8
12
10
8
10
6
6
8
6
6
6
4
8
8
8
10
12
8
8
12
6
10
6
8
6
6
10
10
10
4
14
12
10
6
6
8
6
12
10
12
10
14
8
8
6
12
16
16
8
6
12
6
8
10
6
10
10
8
12
12
10
8
10
8
10
12
10
6
5
12
6
8
10
8
8
8
8
10
12
8
4
6
6
6
4
4
6
10
2
10
