# Supplementary material for: RecA finds homologous DNA by reduced dimensionality search
Source: Nature. 2021 Sep 1;597(7876):426–9. doi: 10.1038/s41586-021-03877-6 (PMC8443446; doi:10.1038/s41586-021-03877-6)
Supplement: Supplementary file 6 — Source Data Fig. 3 [file 41586_2021_3877_MOESM6_ESM.xlsx]

## Sheet: d
total filament time	spot time	filament extended time
7	1	6
11	3	8
8	2	6
11	3	8
11	3	8
11	5	6
9	5	4
10	4	6
8	3	5
9	3	6
14	8	6
11	3	8
10	3	7
7	2	5
5	1	4
7	2	5
10	5	5
9	5	4
7	2	5
16	3	13
8	3	5
6	4	2
9	3	6
8	4	4
5	5	6
11	1	7
8	6	5
11	3	4
7	1	9
10	1	7
8	3	5
8	3	14
17	4	5
9	2	5
7	3	9
12	1	7
8	2	7
9	1	5
6	3	5
8	3	2
7	5	7
9	2	3
7	4	4
8	4	6
10	4	6
10	4	4
7	3	3
8	5	6
7	1	5
6	3	4
8	2	8
6	1	6
9	1	6
7	1	14
6	4	5
18	3	7
8	4	1
11	6	4
7	2	4
6	5	6
9	2	6
8	4	5
10	4	10
9	1	8
11	5	12
13	3	4
15	4	2
8	4	8
5	2	6
6	2	4
10	1	6
8	3	8
5	3	3
9	2	9
11	4	8
5	2	10
13	2	6
10	2	6
12	4	10
8	3	3
10	3	7
14	3	18
13	4	4
6	2	5
13	3	14
10	3	10
22	2	8
6	2	13
8	4	6
17	3	3
12	1	6
10	2	7
16	3	6
9	4	7
4	3	4
8	3	7
10	3	9
10	1	7
10	4	7
7	4	3
10	4	7
10	3	6
11	3	7
11	2	4
7	3	8
10	3	3
9	3	8
9	3	6
7	3	7
11	2	5
6	1	5
11	3	9
9	3	5
9	2	11
6	1	10
6	3	11
8	3	11
12	3	8
7	3	6
12	1	6
11	2	3
13	2	7
14	3	7
14	1	4
11	3	4
7	4	4
8	1	3
5	1	5
10	2	9
8	2	5
7	1	6
8	2	7
5	2	7
4	3	5
7	5	5
11	4	5
6	2	8
8	3	3
9	3	6
6	2	10
10	1	6
10	3	5
9	1	13
7	2	14
11	2	4
6	2	5
4	2	4
8	2	6
13	1	9
11	2	5
9	2	5
6	2	7
12	3	4
15	4	5
16	1	7
6	2	2
7	2	5
6	1	3
7	3	3
9	2	5
7	2	5
7	2	5
9	3	3
7	2	7
9	5	3
11	5	5
8	3	18
4	4	3
7	1	6
4	2	6
6	2	8
7	11	6
7	4	7
7	2	6
6	1	3
9	1	3
8	2	14
10	2	7
21	1	8
7	3	10
7	2	8
8	2	5
11	2	9
17	1	4
11	1	8
8	5	3
12	3	6
4	5	6
4	2	11
16	3	11
9	4	8
9	2	3
13	2	4
10	3	6
11	2	4
10	3	7
5	2	7
7	2	3
11	6	3
5	1	7
9	1	3
8	2	7
9	2	6
11	2	8
11	3	7
13	3	3
11	2	2
7	2	4
6	2	7
8	1	5
7	4	6
7	4	6
10	1	8
9	2	8
6	3	6
5	3	4
9	4	2
9	2	4
8	1	3
7	1	6
10	3	6
9	2	6
5	1	5
5	2	6
17	3	8
7	3	8
9	4	6
7	2	2
8	2	7
7	2	8
12	2	5
5	3	5
12	3	8
7	2	6
6	1	8
5	3	8
7	2	2
7	2	4
8	2	6
7	1	2
7	2	8
8	2	7
6	2	7
10	2	8
9	3	3
8	3	4
5	1	4
10	1	5
11	3	23
6	2	8
23	9	13
7	3	6
7	3	6
10	1	3
8	2	3
11	3	7
11	1	5
4	1	10
5	2	4
9	3	8
4	1	11
10	2	11
9	1	5
8	2	5
8	1	4
10	4	4
10	4	3
5	2	12
6	2	4
6	1	4
8	3	9
5	3	10
9	4	10
14	4	3
9	3	5
8	3	5
12	2	5
6	1	2
7	2	7
10	3	5
6	2	7
12	2	6
7	2	9
9	3	6
12	2	8
9	6	11
13	3	6
8	2	7
16	2	2
6	1	3
6	8	6
5	4	4
5	2	4
6	3	7
13	2	3
8	3	12
8	1	4
1	2	8
11	2	6
12	2	2
12	1	10
11	3	8
6	2	7
8	5	5
9	3	7
9	3	5
5	2	9
10	3	6
7	2	3
8	2	3
8	4	5
12	3	8
7	2	6
8	4	6
10	2	5
13	2	8
9	4	4
7	1	6
4	3	4
9	5	6
9	2	7
6		2
6		3
8		5
11
5
12
16
6
11
9
9
5
11
10
9
7
8
8
11
12
6
6
4
7
11
8
8
9
11
7
10
6
10
8
5
8
7

## Sheet: g
FWHM (um)
0.08031
0.07563
0.07685
0.07038
0.061
0.03512
0.06225
0.07717
0.06257
0.06762
0.02946
0.06332
0.05286
0.05084
0.06257
0.03415
0.07004
0.05878
0.05941
0.0744
0.05137
0.05332
0.06268
0.05011
0.03616
0.07917
0.07898
0.05605
0.05472
0.04625
0.05367
0.05919
0.06431
0.05396
0.06315
0.06811
0.04213
0.043
0.05615
0.0532
0.07095
0.05923
0.06806
0.06635
0.0672
0.0359
0.0891
0.06514
0.05513
0.05682
0.07314
0.06738
0.06724
0.04639
0.05785
0.03631
0.0316
0.05268
0.06747
0.08553
0.07267
0.05824
0.06356
0.04604
0.07318
0.05571
0.06803
0.04571
0.07404
0.05818
0.07586
0.06182
0.04137
0.0532
