# Supplementary material for: RecA finds homologous DNA by reduced dimensionality search
Source: Nature. 2021 Sep 1;597(7876):426–9. doi: 10.1038/s41586-021-03877-6 (PMC8443446; doi:10.1038/s41586-021-03877-6)
Supplement: Supplementary file 7 — Source Data Fig. 4 [file 41586_2021_3877_MOESM7_ESM.xlsx]

## Sheet: b
cell length	ParB time		cell length	MalI times		cell length	RecA times
3.17576	23		2.92103	7.5		2.38613	7
4.85911	14		3.0534	6.5		3.53723	11
3.26792	12		2.84664	8.5		3.06167	8
4.33269	10		2.8131	11.5		2.95539	11
3.91607	14		3.54676	8.5		2.77051	11
3.92095	15		3.61526	9.5		4.27027	11
3.54397	16		4.27659	13.5		3.84711	9
3.42044	12		3.89286	10.5		3.60068	10
3.4722	23		3.3813	9.5		2.76795	8
3.88316	12		2.77823	5.5		3.26343	9
3.73129	17		2.91747	6.5		3.0675	14
4.13831	21		3.54686	10.5		4.24529	11
3.71452	25		2.95336	8.5		2.98341	10
4.34372	13		3.93964	17.5		3.7562	7
4.83284	12		3.15575	8.5		3.51812	5
4.21928	14		2.81572	13.5		3.75501	7
3.66599	33		3.28298	12.5		2.74267	10
3.45865	13		4.10583	13.5		3.31282	9
4.75938	10		3.07524	7.5		3.57953	7
3.69054	12		2.78758	8.5		3.14522	16
2.81727	15		2.88485	10.5		3.73064	8
4.66797	10		3.92697	7.5		2.63769	6
3.41805	19		3.94663	10.5		3.38488	9
3.13753	19		3.91309	14.5		3.23435	8
3.46743	18		4.0636	13.5		2.59955	5
3.78942	17		3.40589	4.5		4.4538	11
3.43861	15		2.91839	31.5		2.90067	8
4.37604	12		3.317	4.5		3.37844	11
3.47696	16		3.13938	9.5		3.50904	7
3.65361	16		3.86067	5.5		3.59382	10
5.06062	10		2.39208	33.5		2.7045	8
2.29738	13		3.15227	6.5		4.09055	8
3.49731	12		3.37786	5.5		3.65366	17
4.75336	13		3.44189	3.5		3.17313	9
3.7787	15		3.1534	8.5		3.1028	7
2.86669	17		3.02765	7.5		3.45562	12
3.99722	19		3.06592	12.5		3.03707	8
2.97853	20		2.50208	9.5		4.83537	9
2.67338	16		3.22925	9.5		3.8579	6
3.79927	12		3.20211	7.5		3.5954	8
3.9097	15		2.78371	8.5		3.24382	7
3.01006	15		3.93013	7.5		3.4327	9
3.47334	7		3.29928	6.5		3.7473	7
3.44302	14		3.68658	10.5		4.10081	8
3.71412	13		4.34459	7.5		3.89231	10
3.52627	14		3.97111	7.5		3.59401	10
3.0823	16		3.22186	11.5		3.1403	7
3.22641	14		3.14655	7.5		2.5107	8
4.1074	16		4.01304	12.5		2.76624	7
3.55767	15		2.87024	1.5		2.85788	6
2.86448	16		2.79156	12.5		3.05516	8
3.30776	17		3.8527	8.5		3.90546	6
5.40743	16		4.09298	10.5		3.36042	9
3.56671	14		3.20521	7.5		2.59625	7
4.83715	11		4.37427	19.5		2.77902	6
3.46794	13		3.26607	12.5		2.96993	18
3.59696	14		3.78497	10.5		3.2437	8
3.44921	21		3.37267	9.5		2.98769	11
5.43685	14		3.88027	17.5		4.17602	7
3.92588	14		3.01912	5.5		3.06175	6
3.62383	13		2.49773	6.5		4.05501	9
3.7078	15		2.94755	15.5		3.29758	8
3.20581	18		3.02271	6.5		2.04549	10
2.92141	22		3.21693	6.5		3.11145	9
2.54622	19		2.42204	6.5		3.2078	11
3.05125	11		3.78794	13.5		4.4142	13
3.00993	25		2.61971	11.5		3.97227	15
3.73891	9		3.31843	7.5		3.33708	8
3.69218	21		3.59275	7.5		3.2289	5
3.4213	9		3.30352	5.5		3.47742	6
3.03475	13		3.24364	5.5		2.94489	10
3.5345	14		4.09297	8.5		4.34979	8
3.7774	17		3.8434	4.5		3.53427	5
3.91044	18		2.75284	14.5		3.23197	9
2.98923	23		3.0671	5.5		3.50886	11
3.82788	11		3.40144	3.5		3.41854	5
3.44472	18		3.26768	9.5		4.36437	13
4.2717	17		3.50919	9.5		2.98493	10
3.3889	28		3.16719	8.5		3.27624	12
4.63289	8		3.45539	6.5		3.31909	8
3.54622	9		3.37642	10.5		3.18537	10
4.39656	11		3.87403	9.5		3.77095	14
3.94082	26		2.6962	8.5		3.55394	13
3.18614	14		3.23241	11.5		2.80467	6
3.725	21		3.09517	9.5		3.04837	13
3.97886	15		3.26593	11.5		3.43075	10
3.99143	14		3.72109	13.5		3.42377	22
3.46295	28		3.89248	12.5		3.37643	6
4.78309	11		2.9456	6.5		4.02545	8
3.51581	18		4.32336	14.5		3.9584	17
3.58582	14		3.75993	9.5		2.91239	12
3.15847	19		2.68682	11.5		2.77668	10
5.33629	20		3.5855	8.5		3.59952	16
4.03194	13		3.2316	10.5		4.23752	9
3.438	14		2.8128	12.5		3.70415	4
3.80897	13		2.65589	6.5		2.83191	8
3.7234	13		3.37488	7.5		2.80095	10
3.31467	12		3.01096	11.5		2.13307	10
3.76623	12		3.95929	12.5		3.37582	10
4.12382	14		3.46833	13.5		3.21559	7
3.4643	13		3.31501	9.5		3.30611	10
3.90399	38		3.0616	10.5		3.9177	10
4.23782	19		3.53157	8.5		3.65295	11
4.00356	16		3.56299	9.5		4.78217	11
2.88667	14		3.60279	7.5		2.54932	7
3.30954	16		3.67358	11.5		3.6473	10
3.06622	22		3.76776	13.5		3.64112	9
4.03665	18		3.48555	8.5		3.44927	9
3.07618	24		4.03787	4.5		3.09993	7
4.20952	9		3.46899	7.5		4.28073	11
3.55822	17		3.37647	3.5		4.35655	11
3.27649	24		3.39659	10.5		4.4373	9
3.60483	13		2.864	5.5		3.45782	9
3.90022	14		3.3365	6.5		3.11792	6
3.99171	15		2.30921	6.5		3.6825	6
4.21429	11		2.81178	10.5		4.71379	8
2.98364	23		2.23812	17.5		3.82236	12
3.22373	21		4.09095	10.5		3.41082	7
3.28016	20		3.30893	7.5		3.68768	12
3.83492	11		3.74975	9.5		2.67258	11
3.54843	15		2.79246	14.5		3.71976	13
4.02071	21		4.04775	11.5		3.61161	14
3.09226	20		3.6113	4.5		3.59693	14
3.46364	20		2.93333	8.5		3.55248	11
4.12282	11		3.35186	18.5		3.0515	7
2.91714	21		2.90416	8.5		3.89708	8
3.39674	20		4.11139	7.5		3.53183	5
3.3456	16		3.50418	9.5		2.89634	10
2.87152	14		3.6972	6.5		3.48882	8
3.7163	13		3.13978	8.5		3.29868	7
3.88145	19		2.46184	7.5		4.99433	8
3.69389	13		3.37674	12.5		2.76818	5
3.92756	11		3.89332	7.5		4.45684	4
3.2527	21		2.82945	12.5		4.0561	7
3.9435	15		3.03804	7.5		3.76331	11
3.89588	14		2.37344	2.5		4.07865	6
3.24187	18		4.27233	9.5		3.37487	8
3.50541	16		3.62821	10.5		4.17996	9
3.50377	19		4.60124	6.5		3.76715	6
3.51537	14		3.37329	10.5		4.19301	10
3.68905	12		3.14833	13.5		4.23141	10
3.45701	18		2.70717	7.5		2.77935	9
3.69405	14		3.64601	15.5		3.27954	7
3.18709	11		3.35794	8.5		3.32199	11
2.87709	20		3.74537	9.5		3.50384	6
3.35463	13		2.99645	7.5		2.64983	4
3.9857	9		3.21909	11.5		3.46858	8
2.19541	21		3.83057	7.5		3.57299	13
3.76634	17		3.60914	6.5		2.69855	11
3.64348	29		4.28492	11.5		4.22977	9
2.69308	15		2.71656	5.5		3.12078	6
3.41076	21		3.20832	6.5		3.2044	12
3.97833	15		3.77391	14.5		3.93707	15
3.32235	24		3.2217	8.5		4.58567	16
3.5114	17		3.75888	6.5		3.7515	6
3.76428	20		3.833	7.5		2.7709	7
3.79065	24		2.9405	8.5		3.16065	6
4.0719	16		3.62115	10.5		4.23246	7
3.58939	24		3.11277	7.5		2.67242	9
3.37999	15		3.49492	14.5		4.21263	7
4.1552	14		4.47384	10.5		3.37881	7
2.52982	18		2.99212	8.5		3.33683	9
3.47231	12		3.6628	5.5		3.75204	7
3.93444	9		2.99296	4.5		2.76693	9
4.21462	26		3.58811	13.5		3.51543	11
4.01284	15		3.16629	5.5		3.74501	8
3.36715	12		3.09623	8.5		2.9415	4
3.61231	17		2.77005	2.5		3.00584	7
3.29338	21		2.91246	5.5		3.71364	4
3.89966	19		3.39678	7.5		3.15115	6
3.57309	16		2.73268	12.5		3.6538	7
3.51434	11		2.78435	9.5		3.07483	7
4.30186	14		3.27025	9.5		2.71774	7
3.2173	14		3.88138	6.5		3.11666	6
4.32915	15		3.08998	10.5		3.08039	9
3.04955	19		3.42199	7.5		3.27905	8
2.78348	21		3.08256	5.5		3.38153	10
3.70243	14		2.81767	7.5		3.48914	21
3.73486	20		2.37324	11.5		3.89873	7
3.94343	15		4.54755	9.5		3.73698	7
2.84497	15		3.33568	6.5		3.91874	8
3.35012	19		2.78104	6.5		4.11447	11
3.87896	26		3.1456	5.5		4.29815	17
3.4517	16		4.13742	10.5		3.39049	11
3.53698	16		3.46363	8.5		2.99667	8
3.85115	13		3.73345	7.5		3.69564	12
3.42556	18		3.14492	10.5		3.02913	4
3.76019	20		2.57275	12.5		3.31813	4
3.07717	29		2.76099	6.5		3.99227	16
3.74916	17		3.60304	17.5		3.16024	9
3.43278	20		2.87466	10.5		3.11114	9
4.03869	14		3.05702	6.5		3.84167	13
3.01017	29		3.26705	13.5		3.93783	10
3.84097	11		3.03876	9.5		2.96879	11
3.40146	13		3.36179	14.5		3.47625	10
3.35109	12		2.80383	11.5		3.36462	5
4.20733	15		3.66424	8.5		4.51699	7
4.52889	21		3.28868	8.5		3.52391	11
4.64255	17		3.53146	10.5		4.01834	5
4.17554	17		3.06238	6.5		3.69895	9
3.91792	10		3.14439	6.5		2.70167	8
3.35941	19		2.89694	8.5		3.27604	9
2.94598	17		3.20908	7.5		4.05969	11
4.05387	9		3.2194	9.5		4.25775	11
5.19586	13		2.66751	9.5		4.08246	13
3.73873	15		4.14503	11.5		3.11939	11
3.67498	17		3.30546	5.5		2.82511	7
3.71554	16		3.56848	7.5		3.01191	6
4.02889	16		3.48251	7.5		3.62249	8
4.38665	12		3.00078	8.5		3.14794	7
3.54561	18		3.07935	3.5		3.71946	7
3.7268	8		3.43717	11.5		3.1972	10
3.67041	13		3.52472	8.5		4.37069	9
3.15469	11		3.23663	12.5		3.2102	6
3.40714	15		3.62378	9.5		4.76917	5
3.4206	16		2.7118	4.5		3.42116	9
3.41885	15		2.49424	8.5		3.30569	9
3.26934	21		3.55626	10.5		2.77321	8
2.89687	10		3.4362	11.5		3.06994	7
3.50671	12		3.09023	11.5		3.7643	10
3.30496	22		3.53219	11.5		4.9421	9
3.85449	20		4.58797	9.5		3.39758	5
3.33574	24		3.39223	13.5		3.67768	5
3.22283	15		3.51602	11.5		4.21451	17
2.78934	28		3.47841	6.5		3.67242	7
3.60556	18		3.55127	7.5		4.30819	9
3.21761	26		3.80528	13.5		3.55275	7
3.22103	16		3.7904	9.5		3.69189	8
3.45087	12		3.21172	7.5		3.05601	7
3.61895	14		2.97727	8.5		3.29579	12
3.75801	16		3.66196	11.5		3.49337	5
3.82327	13		3.6649	4.5		3.40179	12
3.71795	12		3.90516	11.5		4.74429	7
3.57348	31		3.14805	9.5		4.08315	6
4.595	15		2.8376	6.5		3.36632	5
3.08411	20		2.97394	11.5		3.4576	7
4.35636	11		3.65159	7.5		2.87978	7
3.44734	11		3.88934	7.5		3.22452	8
3.09788	15		3.31741	10.5		3.81045	7
3.49338	8		3.38789	6.5		3.60593	7
2.95362	28		2.82941	6.5		2.52578	8
3.57683	24		3.17197	11.5		3.28705	6
3.37738	24		3.49045	5.5		3.92165	10
3.86561	16		3.71644	5.5		3.4254	9
3.9035	12		3.52861	9.5		2.9555	8
2.97555	15		3.60721	10.5		3.34621	5
4.56577	12		2.77291	6.5		4.30902	10
3.84394	16		3.1141	9.5		4.08953	11
4.25512	17		3.09969	9.5		2.86876	6
3.74887	10		2.78563	6.5		2.70261	7
3.84683	12		3.29561	7.5		3.60333	7
2.4192	23		2.75644	11.5		2.94824	10
3.04482	20		3.53901	7.5		4.01403	8
2.71584	10		2.99888	9.5		3.7066	11
3.29234	17		3.20129	8.5		3.5651	11
2.59213	17		3.57132	8.5		3.4371	4
2.89436	14		3.52874	7.5		3.69894	5
5.02987	14		3.81818	9.5		2.58533	9
3.54345	10		2.98546	8.5		2.94977	4
4.20029	18		2.758	5.5		3.68981	10
3.55985	17		2.97781	7.5		3.78619	9
4.09039	17		2.77712	5.5		4.36397	8
3.49889	22		2.91868	7.5		3.07682	8
3.07587	13		3.14487	3.5		4.30095	10
3.30664	8		3.48109	8.5		2.20032	10
3.89063	11		3.64093	4.5		4.1091	5
3.06975	17		2.93761	8.5		3.15548	6
3.36407	17		2.36082	16.5		2.88814	6
2.78939	30		2.86077	15.5		4.29043	8
3.40519	18		3.66266	11.5		3.41141	5
2.9449	12		3.47362	16.5		4.74036	9
3.94554	15		2.83413	8.5		3.07411	14
3.19369	7		2.70871	10.5		2.93235	9
3.71263	15		3.44452	7.5		3.67084	8
2.8641	18		3.68233	8.5		4.134	12
3.62075	11		3.19664	8.5		3.37613	6
2.93094	15		3.71172	14.5		2.64796	7
3.12192	12		3.57973	11.5		3.48215	10
2.92421	9		2.54609	7.5		3.72075	6
3.54494	16		3.11981	7.5		3.38524	12
3.38182	22		2.81619	6.5		3.38421	7
3.87536	13		2.48417	5.5		3.76996	9
2.57772	17		2.89575	5.5		3.19225	12
3.07624	22		3.44913	11.5		3.70309	9
3.35752	15		3.28151	10.5		4.26435	13
4.1738	27		2.69393	4.5		3.28725	8
4.97305	17		3.55723	8.5		3.87217	16
3.70707	15		3.02039	8.5		3.36764	6
3.54839	11		3.29841	9.5		3.23955	6
3.61558	15		3.5864	9.5		3.46706	5
2.84784	19		3.42921	6.5		2.77143	5
3.70219	16		3.40215	5.5		2.78554	6
3.47641	19		3.31215	7.5		3.56554	13
2.7344	21		2.89448	7.5		3.79337	8
3.06021	16		3.19217	8.5		2.79887	8
2.97921	17		3.39373	7.5		4.22237	1
3.15648	17		2.84052	5.5		3.50973	11
3.19522	13		3.32004	13.5		4.52175	12
3.05162	26		2.63749	8.5		4.15404	12
2.66575	32		3.41123	5.5		3.955	11
3.31781	15		4.51746	11.5		3.45954	6
3.67767	13		3.51927	7.5		4.19306	8
3.11479	8		4.19704	7.5		3.51234	9
3.67647	16		2.90335	11.5		3.55005	9
3.0858	10		3.31148	3.5		3.38409	5
3.90886	9		3.70679	10.5		3.61674	10
2.74998	31		2.98484	4.5		3.14474	7
2.98741	12		3.57506	5.5		4.37912	8
2.42199	11		2.56741	12.5		3.37116	8
3.85212	10		3.85904	9.5		4.14918	12
2.84592	12		3.23662	8.5		3.86263	7
2.71721	25		3.71795	10.5		2.99968	8
2.67754	13		2.60895	12.5		3.68113	10
3.5298	9		3.3573	7.5		4.44581	13
2.77008	17		2.81175	9.5		3.99686	9
3.09509	11		2.39491	9.5		2.98782	7
3.46395	13		3.07998	11.5		3.46952	4
4.10498	10		3.10125	10.5		3.83484	9
2.9235	33		3.74844	7.5		4.0779	9
3.84796	10		3.43793	7.5		3.46294	6
3.32072	18		2.71207	11.5		3.56074	6
4.60111	8		3.15338	7.5		3.31098	8
2.94128	21		2.76233	9.5		2.74728	11
2.4434	26		2.71372	9.5		3.37216	5
3.63212	11		2.72733	8.5		3.44991	12
3.08212	17		3.09858	5.5		4.20617	16
3.40385	17		2.68234	11.5		3.21129	6
2.68432	21		3.16916	12.5		3.31893	11
3.04217	16		3.93072	11.5		4.253	9
3.86462	15		4.20009	12.5		3.51932	9
3.09691	11		2.74733	11.5		3.64015	5
3.16648	12		3.396	0.5		4.40047	11
3.28893	7		2.82573	6.5		3.89495	10
3.07444	11		3.20965	10.5		3.45427	9
2.26602	30		2.90923	11.5		3.7918	7
3.82925	15		3.5541	7.5		4.00101	8
4.15676	14		3.54622	6.5		3.42829	8
4.17802	15		2.54439	11.5		4.00687	11
2.80859	15		4.4124	12.5		4.19591	12
3.02205	24		3.17444	8.5		3.5187	6
2.6697	22		2.71962	10.5		3.79642	6
3.4185	19		3.13075	6.5		3.9818	4
3.14523	20		4.17337	13.5		3.86185	7
3.56022	10		3.93095	10.5		3.99214	11
3.00986	14		2.91149	7.5		4.31921	8
3.15834	11		2.5991	9.5		2.66589	8
2.45997	12		3.74333	9.5		2.60683	9
3.42835	15		3.64014	9.5		3.65619	11
2.7506	18		2.51138	7.5		3.36989	7
2.6177	26		3.85659	10.5		3.49288	10
3.54354	12		2.69821	7.5		3.01115	6
3.77417	12		2.86435	7.5		4.16711	10
2.8223	20		2.92715	13.5		3.22908	8
1.95039	14		3.70909	11.5		3.24132	5
2.32763	14		4.74038	5.5		4.60689	8
3.04119	10		3.94404	11.5		2.71056	7
2.69083	16		3.29909	6.5
3.3129	16		3.70273	8.5
3.85921	11		4.07445	8.5
4.85581	6		3.70757	12.5
2.25383	15		3.29456	4.5
4.32264	13		4.07217	8.5
3.14607	22		3.32171	8.5
3.09263	21		3.65969	7.5
3.21393	8		2.96077	9.5
4.34441	16		3.24363	10.5
3.1744	19		3.18834	11.5
2.29523	15		3.51598	2.5
3.39309	13		2.77687	9.5
4.26851	12		2.86589	6.5
3.12511	11		3.12634	7.5
3.67775	10		3.1071	5.5
2.75054	17		4.23141	15.5
2.76985	9		3.53411	11.5
3.66901	15		3.4784	4.5
2.97244	19		2.37609	6.5
3.25275	18		3.88432	10.5
2.61256	12		3.30193	10.5
3.35925	21		3.64377	14.5
2.68848	14		3.14698	9.5
3.30113	18		3.45051	8.5
3.90898	9		3.00679	5.5
3.39134	14		3.92153	13.5
2.89629	7		3.16962	11.5
3.93182	16		3.10779	6.5
2.6756	13		3.47045	7.5
3.54654	11		4.09343	12.5
4.30933	30		3.54854	9.5
3.22616	18		3.71076	10.5
4.10341	11		2.82717	6.5
2.61306	15		3.71782	14.5
3.18442	17		3.08338	7.5
2.68972	30		3.47128	5.5
2.81897	18		2.8308	9.5
3.33566	13		4.02294	7.5
2.76856	15		3.9998	11.5
3.18013	18		4.21099	12.5
3.36884	14		3.19886	8.5
3.60553	16		3.37777	7.5
3.95272	11		2.8953	12.5
3.11798	14		3.85396	12.5
3.51083	19		3.06871	5.5
2.57066	13		2.55815	10.5
3.70066	18		3.51251	9.5
3.16029	14		2.91057	11.5
2.83738	17		3.313	12.5
3.43924	8		2.53525	6.5
3.06155	11		4.05177	8.5
2.87212	12		2.92571	9.5
2.64438	14		3.40777	11.5
3.69737	16		3.66433	10.5
4.39291	10		3.12856	9.5
3.08758	36		3.31915	7.5
3.20575	11		2.70047	12.5
2.51568	16		3.31594	10.5
3.48933	12		3.57623	9.5
3.01446	12		3.32802	13.5
2.53782	23		4.08064	4.5
3.51562	12		2.60537	8.5
3.11482	29		3.95178	12.5
3.0565	16		3.20792	10.5
4.36782	14		2.77863	8.5
3.69843	18		2.85138	9.5
4.64008	8		3.13604	6.5
3.16312	17		2.8927	6.5
3.29416	14		3.90107	8.5
3.7252	12		2.5468	6.5
3.83435	15		2.89781	6.5
3.97188	19		3.81149	6.5
3.87966	11		3.4282	3.5
3.01626	10		3.06751	8.5
3.99436	18		2.85153	7.5
2.82058	16		2.98267	8.5
4.24384	10		3.12084	9.5
3.76903	9		2.91967	11.5
4.42126	9		3.03127	8.5
2.91621	23		2.96634	8.5
3.83686	15		3.44313	11.5
3.50475	17		3.69954	5.5
4.30082	10		3.67359	10.5
3.87237	16		3.87029	6.5
2.83823	16		3.06247	7.5
3.8513	12		3.31388	5.5
4.38298	10		2.49573	5.5
4.07381	7		3.23975	9.5
3.83602	12		3.68049	10.5
3.7428	11		3.88653	9.5
2.90605	16		3.63259	4.5
3.28287	7		3.78109	13.5
3.83768	9		3.39548	11.5
3.26762	10		3.31641	10.5
3.08028	13		3.13461	6.5
4.0088	14		3.82118	5.5
3.21968	7		2.60875	8.5
2.90395	10		2.52474	6.5
3.37218	16		2.46324	12.5
3.32477	17		2.65023	10.5
2.57841	10		2.97546	12.5
3.39375	11		2.81677	9.5
3.58538	9		3.35818	13.5
2.32226	12		3.91262	7.5
3.8081	9		2.66997	8.5
3.68619	14		3.68986	6.5
2.75635	18		3.16395	12.5
3.62768	15		3.35412	15.5
3.93724	12		4.11321	15.5
4.06349	14		3.21755	7.5
4.08592	17		3.23707	6.5
3.54074	15		3.53164	11.5
3.39993	10		3.55556	6.5
2.9584	12		2.90911	8.5
4.07322	9		3.43596	9.5
2.76221	16		2.87378	6.5
3.37629	18		2.58544	9.5
4.21493	8		2.79563	9.5
3.61019	13		3.46924	7.5
2.89921	22		2.53828	12.5
3.91665	15		4.06839	12.5
3.79301	13		3.39892	10.5
3.44921	11		2.59556	7.5
3.63383	14		3.78294	9.5
4.30461	17		3.91819	8.5
3.61369	17		3.14858	10.5
4.78456	6		4.09296	11.5
4.02694	12		2.89665	9.5
4.29621	10		3.90897	6.5
3.90253	12		2.91756	5.5
3.8992	13		3.67741	12.5
3.15498	9		3.11138	5.5
2.63469	12		3.07024	7.5
3.4517	16		2.78501	10.5
3.2836	14		2.85756	8.5
2.71455	15		2.86944	7.5
3.28657	18		2.75582	8.5
4.15044	17		2.80661	7.5
3.04615	11		2.57892	9.5
3.36451	14		3.17311	12.5
3.5361	12		2.85025	7.5
3.42741	12		3.27718	3.5
4.11304	12		3.16017	5.5
4.56558	8		3.20288	5.5
3.18385	15		3.02768	6.5
3.28599	12		3.17123	4.5
4.05125	10		3.77663	4.5
4.35322	10		3.54249	5.5
3.39603	17		3.20668	9.5
2.9561	12		3.85545	2.5
4.1595	12		2.82892	9.5
3.36562	12
3.84277	12
3.02372	17
2.40096	14
4.10454	9
3.39294	10
4.22383	12
4.14008	6
3.51848	19
2.82819	18
3.2303	13
3.31301	11
2.98635	13
3.21804	16
3.15598	10
3.41861	14
3.61829	9
2.84494	12
3.46051	9
2.91771	16
2.82327	12
4.53967	11
3.33094	9
3.62039	13
4.06837	15
3.7566	14
3.91919	9
3.70928	17
2.91945	24
3.2312	15
3.21024	15
4.21949	10
3.00145	18
2.97101	20
2.94941	4
3.23248	14
3.90506	11
3.9964	11
4.28764	13
3.38429	13
3.09976	29
2.64683	7
3.31405	16
3.54512	16
3.20917	10
2.90966	20
3.13269	22
3.61623	12
3.50718	16
2.68995	16
3.79146	16
3.78602	16
4.71408	6
3.66566	6
2.88913	20
2.99118	14
4.18009	11
2.95256	14
3.29932	20
3.84129	8
2.78588	15
3.32427	20
3.16934	11
3.37086	19
2.64667	21
3.392	19
3.55682	17
5.01561	12
3.04534	13
3.48033	12
3.5264	15
4.04539	14
3.08495	13
3.71096	16
3.27096	20
3.90493	17
3.61666	18
3.2586	11
4.02698	10
2.89363	14
2.91755	25
4.41458	21
3.43473	18
3.64398	12
3.48169	10
3.23804	14
3.22546	15
3.34973	14
3.38339	11
2.84365	22
3.03102	14
3.38289	18
3.15841	11
3.22733	8
3.00136	16
3.57061	17
3.558	13
4.29747	14
3.93515	10
4.49586	18
3.85171	20
3.29575	16
3.87858	11
3.86283	16
3.80083	15
4.10951	17
3.2177	14
2.46313	18
3.64507	16
3.05565	10
3.98912	21
4.44615	12
2.98298	12
3.56622	21
3.1487	10
3.41019	11
3.33948	11
3.1784	17
2.68245	21
4.30077	5
4.03715	15
2.65057	13
3.61338	12
3.43144	8
3.09734	18
3.53679	10
3.31628	18
2.7016	17
3.44458	13
2.89588	9
3.26672	10
2.78738	12
2.88655	20
3.84117	13
3.10575	12
2.82629	10
2.89502	15
3.49154	21
3.47452	20
2.88081	13
3.81783	15
3.39128	16
3.59145	15
2.46688	42
3.24104	15
3.36648	14
3.76156	13
3.7017	16
3.96272	16
3.74342	14
4.60849	17
3.96054	15
2.89497	17
3.14125	9
3.6676	18
3.70437	16
3.68883	7
2.85894	13
3.99989	10
3.22999	20
3.26215	15
3.74788	11
2.58575	17
3.0131	12
4.00748	18
3.38136	13
3.32812	15
3.45112	13
3.58604	16
3.89948	14
3.29769	7
3.71266	19
3.29812	15
3.69829	13
2.95319	29
3.4089	11
3.63441	9
3.34452	11
3.22187	19
2.84624	24
2.71868	19
3.40931	12
3.62809	13
3.07852	15
3.26675	12
3.45497	15
4.0194	8
3.08838	9
3.6222	9
3.30621	12
2.51159	21
4.23003	10
2.92888	11
3.40282	20
3.44194	10
3.62686	10
3.55796	22
4.02317	16
3.43867	13
3.45992	17
3.2589	14
3.32651	15
3.93176	13
2.79297	29
2.97293	22
3.0824	17
2.64166	11
4.43686	10
3.5929	9
2.93303	15
4.40424	20
3.32841	10
3.39108	14
3.5322	17
2.88381	15
2.93488	11
2.44359	15
3.58242	12
3.03643	16
3.07015	21
2.98015	13
3.69273	11
4.6114	6
3.38821	24
4.54759	9
2.63285	23
3.24294	15
2.97847	13
2.75446	15
3.49893	8
3.90153	22
3.98029	12
5.24089	14
3.77366	7
4.5842	17
3.15123	15
3.55671	11
3.09987	9
3.78182	17
2.92616	19
2.82604	10
3.59047	18
3.93287	12
3.48776	10
3.69701	11
2.92964	11
3.34393	15
2.6913	19
2.84778	18
3.25926	12
2.99083	17
2.77286	22
2.55559	13
2.70939	22
3.02864	10
3.23288	11
3.21071	10
