# Supplementary material for: RecA finds homologous DNA by reduced dimensionality search
Source: Nature. 2021 Sep 1;597(7876):426–9. doi: 10.1038/s41586-021-03877-6 (PMC8443446; doi:10.1038/s41586-021-03877-6)
Supplement: Supplementary file 8 — Source Data Extended Data Fig. 1 [file 41586_2021_3877_MOESM8_ESM.xlsx]

## Sheet: a
number of foci
1
2
1
1
2
2
1
1
1
1
2
2
1
1
2
1
1
2
2
1
2
2
1
1
1
1
1
1
1
1
1
1
1
1
1
2
2
1
1
2
1
1
2
2
2
2
1
1
1
1
1
1
1
1
2
1
1
2
1
1
1
1
1
1
1
2
2
2
2
2
2
2
2
2
1
1
1
1
2
2
2
2
1
1
1
1
1
1
1
1
1
2
1
1
1
1
1
2
2
2
1
1
2
2
2
2
1
2
2
1
1
1
1
2
1
1
2
1
1
1
2
1
2
1
1
1
1
1
1
2
1
1
1
1
1
0
2
0
2
2
2
2
2
1
1
1
1
1
1
1
1
0
2
2
1
2
1
2
1
1
1
1
1
3
2
2
2
1
2
2
2
2
2
2
2
2
2
2
1
1
1
2
1
1
1
1
1
1
1
1
2
2
2
2
1
1
1
1
1
1
2
1
1
1
2
2
1
1
1
1
1
2
2
2
1
1
1
1
1
2
2
2
1
2
2
2
2
2
2
1
1
2
0
1
1
1
2
1
1
2
1
1
1
1
2
3
1
1
1
2
1
1
2
1
2
1
1
1
1
2
1
1
1
1
1
2
1
1
1
2
2
1
2
2
2
2
2
2
2
1
1
2
2
1
1
1
1
1
1
1
2
2
2
3
1
2
1
1
2
1
1
2
1
2
2
2
2
2
1
1
1
1
1
1
1
1
1
2
2
2
1
1
1
2
1
1
2
2
2
1
1
2
2
2
2
2
2
1
1
2
1
1
1
1
1
2
1
1
1
2
2
1
1
2
2
2
2
2
2
2
2
1
1
1
1
1
1
1
2
2
2
2
1
1
1
1
1
1
2
1
1
1
2
2
2
2
2
1
1
1
1
1
1
2
2
2
2
1
1
2
1
1
1
1
1
1
2
2
2
2
2
2
1
2
2
2
1
1
1
1
1
1
1
1
1
1
1
1
1
1
1
2
1
1
2
1
2
1
1
2
2
2
2
1
1
1
1
2
1
1
1
1
2
2
2
1
1
2
1
1
1
2
2
1
2
2
2
2
1
2
2
2
2
2
1
1
2
1
1
2
1
2
2
2
1
2
1
1
1
1
1
1
2
1
2
2
1
2
2
2
1
2
1
1
1
2
1
1
1
2
1
1
2
2
1
2
1
2
2
1
1
2
2
2
1
1
1
1
1
1
1
1
2
2
1
1
2
2
2
1
2
2
2
2
2
2
2
1
1
1
1
2
2
2
2
1
1
1
1
2
2
2
1
1
1
1
1
2
2
2
1
2
1
1
2
1
1
1
2
2
2
2
2
2
2
1
1
1
2
1
1
1
2
2
2
2
2
2
2
2
2
2
2
2
2
1
1
2
2
2
2
2
1
2
2
2
1
1
2
1
2
2
2
2
2
0
1
2
2
1
1
1
2
1
2
2
2
2
2
2
1
2
1
1
2
1
1
1
1
1
1
1
2
2
1
2
1
1
1
2
1
1
2
1
2
1
2
1
1
1
1
1
1
2
2
1
2
1
1
1
1
2
1
1
1
2
2
1
2
1
1
1
2
2
2
1
0
1
1
2
1
1
2
2
1
1
2
1
1
1
1
1
1
1
1
1
1
1
1
1
1
0
1
1
1
1
2
2
2
2
1
1
2
2
1
2
2
1
2
1
1
1
1
1
2
2
1
2
1
1
1
2
2
2
2
1
1
1
2
1
1
1
1
1
2
1
1
2
2
2
2
1
1
2
1
1
1
2
1
2
3
2
1
2
2
2
2
2
2
1
2
1
2
1
2
2
2
2
2
1
2
2
2
2
2
2
2
2
2
2
1
1
2
2
2
2
2
1
1
2
1
2
2
2
2
2
1
2
2
2
2
2
2
2
1
2
2
2
2
1
1
2
2
1
2
2
1
0
1
2
0
1
2
2
2
2
2
2
2
2
2
1
1
2
2
2
1
1
4
2
2
2
2
2
2
2
1
2
2
1
1
2
1
2
2
1
1
1
2
1
1
1
2
2
2
2
2
2
1
1
2
1
1
2
2
1
2
1
1
1
2
2
2
2
2
2
2
1
2
2
0
2
1
1
1
1
2
1
1
1
1
1
1
1
1
2
2
2
1
2
2
2
1
2
1
2
2
2
2
2
2
2
2
1
1
2
1
1
2
2
2
2
1
2
1
2
1
1
2
2
2
1
1
2
2
1
1
1
1
1
1
1
2
2
1
1
1
1
1
2
2
2
2
1
2
2
1
1
1
1
1
2
2
1
1
1
1
2
2
2
2
2
2
2
2
2
2
2
2
2
2
2
2
2
2
2
2
2
2
1
1
2
1
1
2
2
2
2
1
2
2
1
2
2
1
1
1
1
1
1
1
1
1
2
1
3
3
1
3
1
2
1
2
2
2
1
1
1
1
1
1
1
1
1
1
1
1
1
2
2
1
2
2
1
1
1
2
2
1
1
2
1
1
1
2
2
2
1
2
0
2
2
1
2
2
1
1
1
2
1
1
1
1
1
2
1
1
2
2
1
1
2
2
2
2
2
2
1
2
2
2
2
2
2
2
1
1
1
0
1
2
2
2
2
2
2
2
1
2
1
1
1
1
1
1
0
1
1
1
1
2
2
2
2
1
2
2
2
1
2
2
1
1
1
1
0
1
1
1
1
2
1
1
2
2
1
2
2
2
1
2
2
1
3
1
1
2
2
0
1
2
2
1
1
2
1
1
1
1
1
2
2
1
2
2
1
2
2
2
2
2
1
2
2
2
2
1
1
1
1
2
2
1
1
1
2
1
1
1
2
1
1
1
0
1
1
2
2
2
2
2
1
2
1
2
2
2
2
2
2
1
2
2
2
1
1
2
2
2
1
2
1
1
1
1
1
1
1
2
1
2
1
2
2
2
1
1
1
2
2
2
1
1
2
1
1
2
1
2
2
1
0
1
2
2
2
2
2
2
2
2
2
1
1
1
2
1
2
2
2
2
2
2
1
1
2
2
1
1
2
3
2
2
2
2
0
1
1
0
2
1
2
1
2
1
1
1
2
1
1
1
1
2
1
1
1
1
2
2
2
2
2
2
2
2
2
2
2
1
2
2
2
1
3
3
1
2
2
2
1
1
2
2
1
1
1
1
2
1
1
2
2
2
2
1
2
2
2
1
2
2
2
2
1
2
2
2
1
1
2
2
1
2
2
2
2
1
2
1
2
2
2
1
1
2
2
1
1
1
1
1
2
1
1
1
1
1
1
1
1
2
1
2
2
2
2
2
2
2
2
1
1
1
1
1
1
2
1
1
2
2
1
2
1
2
2
1
2
2
2
2
2
1
2
2
1
2
2
1
1
1
1
1
0
1
1
2
2
1
2
2
2
0
2
2
1
1
2
2
1
1
1
1
1
1
1
2
2
2
2
2
2
2
2
2
2
1
1
2
1
1
2
1
1
1
2
1
2
1
2
1
2
1
1
1
2
1
1
1
1
2
2
1
1
2
1
2
1
1
2
1
1
1
1
2
1
1
1
1
1
2
0
2
1
2
2
2
2
2
2
2
1
2
1
1
2
1
1
1
1
2
2
1
1
2
2
2
2
2
2
1
2
2
2
2
2
1
2
2
1
1
2
2
1
1
1
2
1
2
3
1
2
1
1
2
2
1
1
2
1
4
4
1
2
2
2
2
2
2
2
2
2
1
2
2
1
2
1
1
1
2
1
2
2
2
2
1
2
2
0
2
2
2
1
2
2
1
2
1
2
2
1
1
1
1
1
1
2
1
1
1
1
1
1
1
1
1
2
1
2
1
1
1
1
1
1
1
1
1
1
1
1
1
1
2
2
2
2
1
1
2
2
1
1
1
1
2
1
1
1
1
1
1
2
1
2
2
2
2
2
2
1
2
2
1
2
2
1
1
1
1
1
1
1
1
1
1
2
1
2
1
1
1
2
1
2
1
1
2
1
1
2
2
2
2
2
1
1
1
1
2
1
2
1
2
2
1
2
1
1
1
1
2
2
1
2
1
1
1
2
1
1
1
1
2
1
1
1
2
2
2
2
1
1
2
2
1
1
1
2
2
2
2
2
2
2
1
1
1
2
2
2
2
2
2
2
1
2
0
2
1
1
1
1
1
2
1
1
1
1
2
2
2
2
1
2
2
2
2
2
2
2
1
1
1
2
2
2
2
1
1
2
2
1
1
0
1
1
2
2
1
2
1
2
1
2
1
2
2
1
2
1
2
2
2
2
1
1
2
1
2
1
1
1
1
1
1
1
1
1
1
2
2
1
2
1
1
2
2
1
2
2
1
2
1
1
1
2
1
1
2
2
2
2
1
2
7
2
1
2
2
2
2
2
2
2
2
1
1
1
2
1
2
2
2
1
1
1
1
0
2
1
1
1
1
1
1
1
2
2
2
1
1
2
2
2
2
2
2
1
1
2
2
2
2
2
2
2
2
2
3
2
2
1
2
1
2
2
2
2
2
2
1
1
2
2
1
2
1
1
1
2
1
1
2
2
2
2
2
[truncated: 7,264 more rows]
