# Supplementary material for: RecA finds homologous DNA by reduced dimensionality search
Source: Nature. 2021 Sep 1;597(7876):426–9. doi: 10.1038/s41586-021-03877-6 (PMC8443446; doi:10.1038/s41586-021-03877-6)
Supplement: Supplementary file 9 — Source Data Extended Data Fig. 2 [file 41586_2021_3877_MOESM9_ESM.xlsx]

## Sheet: b
genotype	exp codename	cas9 variant	group count	mean sos fraction
cs-'	exp1'	dCas9'	12439	0.0110941
cs-'	exp1'	wCas9'	12815	0.0146703
cs-'	exp3'	dCas9'	14063	0.0140795
cs-'	exp3'	wCas9'	14415	0.0121401
cs-'	exp4'	dCas9'	16203	0.0151824
cs-'	exp4'	wCas9'	16003	0.0172468
wt'	exp1'	dCas9'	13914	0.011068
wt'	exp1'	wCas9'	15890	0.0353682
recA'	exp3'	dCas9'	9791	0.000612808
recA'	exp3'	wCas9'	8659	0.00138584
recB'	exp4'	dCas9'	10469	0.00936097
recB'	exp4'	wCas9'	11435	0.0118933
wt'	rep2'	dCas9'	15807	0.018283
wt'	rep2'	wCas9'	18119	0.0454219
recA'	rep3'	dCas9'	9702	0.000412286
recA'	rep3'	wCas9'	9622	0.00135107
recB'	rep4'	dCas9'	10456	0.00679036
recB'	rep4'	wCas9'	10737	0.00922045
wt'	exp8'	dCas9'	13840	0.0120665
wt'	exp8'	wCas9'	16133	0.0274592

## Sheet: d
experiment replicate	ParB times
rep1'	23
rep1'	14
rep1'	12
rep1'	10
rep1'	14
rep1'	15
rep1'	16
rep1'	12
rep1'	23
rep1'	12
rep1'	17
rep1'	21
rep1'	25
rep1'	13
rep1'	12
rep1'	14
rep1'	33
rep1'	13
rep1'	10
rep1'	12
rep1'	15
rep1'	10
rep1'	19
rep1'	19
rep1'	18
rep1'	17
rep1'	15
rep1'	12
rep1'	16
rep1'	16
rep1'	10
rep1'	13
rep1'	12
rep1'	13
rep1'	15
rep1'	17
rep1'	19
rep1'	20
rep1'	16
rep1'	12
rep1'	15
rep1'	15
rep1'	7
rep1'	14
rep1'	13
rep1'	14
rep1'	16
rep1'	14
rep1'	16
rep1'	15
rep1'	16
rep1'	17
rep1'	16
rep1'	14
rep1'	11
rep1'	13
rep1'	14
rep1'	21
rep1'	14
rep1'	14
rep1'	13
rep1'	15
rep1'	18
rep1'	22
rep1'	19
rep1'	11
rep1'	25
rep1'	9
rep1'	21
rep1'	9
rep1'	13
rep1'	14
rep1'	17
rep1'	18
rep1'	23
rep1'	11
rep1'	18
rep1'	17
rep1'	28
rep1'	8
rep1'	9
rep1'	11
rep1'	26
rep1'	14
rep1'	21
rep1'	15
rep1'	14
rep1'	28
rep1'	11
rep1'	18
rep1'	14
rep1'	19
rep1'	20
rep1'	13
rep1'	14
rep1'	13
rep1'	13
rep1'	12
rep1'	12
rep1'	14
rep1'	13
rep1'	38
rep1'	19
rep1'	16
rep1'	14
rep1'	16
rep1'	22
rep1'	18
rep1'	24
rep1'	9
rep1'	17
rep1'	24
rep1'	13
rep1'	14
rep1'	15
rep1'	11
rep1'	23
rep1'	21
rep1'	20
rep1'	11
rep1'	15
rep1'	21
rep1'	20
rep1'	20
rep1'	11
rep1'	21
rep1'	20
rep1'	16
rep1'	14
rep1'	13
rep1'	19
rep1'	13
rep1'	11
rep1'	21
rep1'	15
rep1'	14
rep1'	18
rep1'	16
rep1'	19
rep1'	14
rep1'	12
rep1'	18
rep1'	14
rep1'	11
rep1'	20
rep1'	13
rep1'	9
rep1'	21
rep1'	17
rep1'	29
rep1'	15
rep1'	21
rep1'	15
rep1'	24
rep1'	17
rep1'	20
rep1'	24
rep1'	16
rep1'	24
rep1'	15
rep1'	14
rep1'	18
rep1'	12
rep1'	9
rep1'	26
rep1'	15
rep1'	12
rep1'	17
rep1'	21
rep1'	19
rep1'	16
rep1'	11
rep1'	14
rep1'	14
rep1'	15
rep1'	19
rep1'	21
rep1'	14
rep1'	20
rep1'	15
rep1'	15
rep1'	19
rep1'	26
rep1'	16
rep1'	16
rep1'	13
rep1'	18
rep1'	20
rep1'	29
rep1'	17
rep1'	20
rep1'	14
rep1'	29
rep1'	11
rep1'	13
rep1'	12
rep1'	15
rep1'	21
rep1'	17
rep1'	17
rep1'	10
rep1'	19
rep1'	17
rep1'	9
rep1'	13
rep1'	15
rep1'	17
rep1'	16
rep1'	16
rep1'	12
rep1'	18
rep1'	8
rep1'	13
rep1'	11
rep1'	15
rep1'	16
rep1'	15
rep1'	21
rep1'	10
rep1'	12
rep1'	22
rep1'	20
rep1'	24
rep1'	15
rep1'	28
rep1'	18
rep1'	26
rep1'	16
rep1'	12
rep1'	14
rep1'	16
rep1'	13
rep1'	12
rep1'	31
rep1'	15
rep1'	20
rep1'	11
rep1'	11
rep1'	15
rep1'	8
rep1'	28
rep1'	24
rep1'	24
rep1'	16
rep1'	12
rep1'	15
rep1'	12
rep1'	16
rep1'	17
rep1'	10
rep2'	12
rep2'	23
rep2'	20
rep2'	10
rep2'	17
rep2'	17
rep2'	14
rep2'	14
rep2'	10
rep2'	18
rep2'	17
rep2'	17
rep2'	22
rep2'	13
rep2'	8
rep2'	11
rep2'	17
rep2'	17
rep2'	30
rep2'	18
rep2'	12
rep2'	15
rep2'	7
rep2'	15
rep2'	18
rep2'	11
rep2'	15
rep2'	12
rep2'	9
rep2'	16
rep2'	22
rep2'	13
rep2'	17
rep2'	22
rep2'	15
rep2'	27
rep2'	17
rep2'	15
rep2'	11
rep2'	15
rep2'	19
rep2'	16
rep2'	19
rep2'	21
rep2'	16
rep2'	17
rep2'	17
rep2'	13
rep2'	26
rep2'	32
rep2'	15
rep2'	13
rep2'	8
rep2'	16
rep2'	10
rep2'	9
rep2'	31
rep2'	12
rep2'	11
rep2'	10
rep2'	12
rep2'	25
rep2'	13
rep2'	9
rep2'	17
rep2'	11
rep2'	13
rep2'	10
rep2'	33
rep2'	10
rep2'	18
rep2'	8
rep2'	21
rep2'	26
rep2'	11
rep2'	17
rep2'	17
rep2'	21
rep2'	16
rep2'	15
rep2'	11
rep2'	12
rep2'	7
rep2'	11
rep2'	30
rep2'	15
rep2'	14
rep2'	15
rep2'	15
rep2'	24
rep2'	22
rep2'	19
rep2'	20
rep2'	10
rep2'	14
rep2'	11
rep2'	12
rep2'	15
rep2'	18
rep2'	26
rep2'	12
rep2'	12
rep2'	20
rep2'	14
rep2'	14
rep2'	10
rep2'	16
rep2'	16
rep2'	11
rep2'	6
rep2'	15
rep2'	13
rep2'	22
rep2'	21
rep2'	8
rep2'	16
rep2'	19
rep2'	15
rep2'	13
rep2'	12
rep2'	11
rep2'	10
rep2'	17
rep2'	9
rep2'	15
rep2'	19
rep2'	18
rep2'	12
rep2'	21
rep2'	14
rep2'	18
rep2'	9
rep2'	14
rep2'	7
rep2'	16
rep2'	13
rep2'	11
rep2'	30
rep2'	18
rep2'	11
rep2'	15
rep2'	17
rep2'	30
rep2'	18
rep2'	13
rep2'	15
rep2'	18
rep2'	14
rep2'	16
rep2'	11
rep2'	14
rep2'	19
rep2'	13
rep2'	18
rep2'	14
rep2'	17
rep2'	8
rep2'	11
rep2'	12
rep2'	14
rep2'	16
rep2'	10
rep2'	36
rep2'	11
rep2'	16
rep2'	12
rep2'	12
rep2'	23
rep2'	12
rep2'	29
rep3'	16
rep3'	14
rep3'	18
rep3'	8
rep3'	17
rep3'	14
rep3'	12
rep3'	15
rep3'	19
rep3'	11
rep3'	10
rep3'	18
rep3'	16
rep3'	10
rep3'	9
rep3'	9
rep3'	23
rep3'	15
rep3'	17
rep3'	10
rep3'	16
rep3'	16
rep3'	12
rep3'	10
rep3'	7
rep3'	12
rep3'	11
rep3'	16
rep3'	7
rep3'	9
rep3'	10
rep3'	13
rep3'	14
rep3'	7
rep3'	10
rep3'	16
rep3'	17
rep3'	10
rep3'	11
rep3'	9
rep3'	12
rep3'	9
rep3'	14
rep3'	18
rep3'	15
rep3'	12
rep3'	14
rep3'	17
rep3'	15
rep3'	10
rep3'	12
rep3'	9
rep3'	16
rep3'	18
rep3'	8
rep3'	13
rep3'	22
rep3'	15
rep3'	13
rep3'	11
rep3'	14
rep3'	17
rep3'	17
rep3'	6
rep3'	12
rep3'	10
rep3'	12
rep3'	13
rep3'	9
rep3'	12
rep3'	16
rep3'	14
rep3'	15
rep3'	18
rep3'	17
rep3'	11
rep3'	14
rep3'	12
rep3'	12
rep3'	12
rep3'	8
rep3'	15
rep3'	12
rep3'	10
rep3'	10
rep3'	17
rep3'	12
rep3'	12
rep3'	12
rep3'	12
rep3'	17
rep3'	14
rep3'	9
rep3'	10
rep3'	12
rep3'	6
rep3'	19
rep3'	18
rep3'	13
rep3'	11
rep3'	13
rep3'	16
rep3'	10
rep3'	14
rep3'	9
rep3'	12
rep3'	9
rep3'	16
rep3'	12
rep3'	11
rep3'	9
rep3'	13
rep3'	15
rep3'	14
rep3'	9
rep3'	17
rep3'	24
rep3'	15
rep3'	15
rep3'	10
rep3'	18
rep3'	20
rep3'	4
rep3'	14
rep3'	11
rep3'	11
rep3'	13
rep3'	13
rep3'	29
rep3'	7
rep3'	16
rep3'	16
rep3'	10
rep3'	20
rep3'	22
rep3'	12
rep3'	16
rep3'	16
rep3'	16
rep3'	16
rep3'	6
rep3'	6
rep3'	20
rep3'	14
rep3'	11
rep3'	14
rep3'	20
rep3'	8
rep3'	15
rep3'	20
rep3'	11
rep3'	19
rep3'	21
rep3'	19
rep3'	17
rep3'	12
rep3'	13
rep3'	12
rep3'	15
rep3'	14
rep3'	13
rep3'	16
rep3'	20
rep3'	17
rep3'	18
rep3'	11
rep3'	10
rep3'	14
rep3'	25
rep3'	21
rep3'	18
rep3'	12
rep3'	10
rep3'	14
rep4'	15
rep4'	14
rep4'	11
rep4'	22
rep4'	14
rep4'	18
rep4'	11
rep4'	8
rep4'	16
rep4'	17
rep4'	13
rep4'	14
rep4'	10
rep4'	18
rep4'	20
rep4'	16
rep4'	11
rep4'	16
rep4'	15
rep4'	17
rep4'	14
rep4'	18
rep4'	16
rep4'	10
rep4'	21
rep4'	12
rep4'	12
rep4'	21
rep4'	10
rep4'	11
rep4'	11
rep4'	17
rep4'	21
rep4'	5
rep4'	15
rep4'	13
rep4'	12
rep4'	8
rep4'	18
rep4'	10
rep4'	18
rep4'	17
rep4'	13
rep4'	9
rep4'	10
rep4'	12
rep4'	20
rep4'	13
rep4'	12
rep4'	10
rep4'	15
rep4'	21
rep4'	20
rep4'	13
rep4'	15
rep4'	16
rep4'	15
rep4'	42
rep4'	15
rep4'	14
rep4'	13
rep4'	16
rep4'	16
rep4'	14
rep4'	17
rep4'	15
rep4'	17
rep4'	9
rep4'	18
rep4'	16
rep4'	7
rep4'	13
rep4'	10
rep4'	20
rep4'	15
rep4'	11
rep4'	17
rep4'	12
rep4'	18
rep4'	13
rep4'	15
rep4'	13
rep4'	16
rep4'	14
rep4'	7
rep4'	19
rep4'	15
rep4'	13
rep4'	29
rep4'	11
rep4'	9
rep4'	11
rep4'	19
rep4'	24
rep4'	19
rep4'	12
rep4'	13
rep4'	15
rep4'	12
rep4'	15
rep4'	8
rep4'	9
rep4'	9
rep4'	12
rep4'	21
rep4'	10
rep4'	11
rep4'	20
rep4'	10
rep4'	10
rep4'	22
rep4'	16
rep4'	13
rep4'	17
rep4'	14
rep4'	15
rep4'	13
rep4'	29
rep4'	22
rep4'	17
rep4'	11
rep4'	10
rep4'	9
rep4'	15
rep4'	20
rep4'	10
rep4'	14
rep4'	17
rep4'	15
rep4'	11
rep4'	15
rep4'	12
rep4'	16
rep4'	21
rep4'	13
rep4'	11
rep4'	6
rep4'	24
rep4'	9
rep4'	23
rep4'	15
rep4'	13
rep4'	15
rep4'	8
rep4'	22
rep4'	12
rep4'	14
rep4'	7
rep4'	17
rep4'	15
rep4'	11
rep4'	9
rep4'	17
rep4'	19
rep4'	10
rep4'	18
rep4'	12
rep4'	10
rep4'	11
rep4'	11
rep4'	15
rep4'	19
rep4'	18
rep4'	12
rep4'	17
rep4'	22
rep4'	13
rep4'	22
rep4'	10
rep4'	11
rep4'	10

## Sheet: e
nuclease	repair times
cas9'	23
cas9'	14
cas9'	12
cas9'	10
cas9'	14
cas9'	15
cas9'	16
cas9'	12
cas9'	23
cas9'	12
cas9'	17
cas9'	21
cas9'	25
cas9'	13
cas9'	12
cas9'	14
cas9'	33
cas9'	13
cas9'	10
cas9'	12
cas9'	15
cas9'	10
cas9'	19
cas9'	19
cas9'	18
cas9'	17
cas9'	15
cas9'	12
cas9'	16
cas9'	16
cas9'	10
cas9'	13
cas9'	12
cas9'	13
cas9'	15
cas9'	17
cas9'	19
cas9'	20
cas9'	16
cas9'	12
cas9'	15
cas9'	15
cas9'	7
cas9'	14
cas9'	13
cas9'	14
cas9'	16
cas9'	14
cas9'	16
cas9'	15
cas9'	16
cas9'	17
cas9'	16
cas9'	14
cas9'	11
cas9'	13
cas9'	14
cas9'	21
cas9'	14
cas9'	14
cas9'	13
cas9'	15
cas9'	18
cas9'	22
cas9'	19
cas9'	11
cas9'	25
cas9'	9
cas9'	21
cas9'	9
cas9'	13
cas9'	14
cas9'	17
cas9'	18
cas9'	23
cas9'	11
cas9'	18
cas9'	17
cas9'	28
cas9'	8
cas9'	9
cas9'	11
cas9'	26
cas9'	14
cas9'	21
cas9'	15
cas9'	14
cas9'	28
cas9'	11
cas9'	18
cas9'	14
cas9'	19
cas9'	20
cas9'	13
cas9'	14
cas9'	13
cas9'	13
cas9'	12
cas9'	12
cas9'	14
cas9'	13
cas9'	38
cas9'	19
cas9'	16
cas9'	14
cas9'	16
cas9'	22
cas9'	18
cas9'	24
cas9'	9
cas9'	17
cas9'	24
cas9'	13
cas9'	14
cas9'	15
cas9'	11
cas9'	23
cas9'	21
cas9'	20
cas9'	11
cas9'	15
cas9'	21
cas9'	20
cas9'	20
cas9'	11
cas9'	21
cas9'	20
cas9'	16
cas9'	14
cas9'	13
cas9'	19
cas9'	13
cas9'	11
cas9'	21
cas9'	15
cas9'	14
cas9'	18
cas9'	16
cas9'	19
cas9'	14
cas9'	12
cas9'	18
cas9'	14
cas9'	11
cas9'	20
cas9'	13
cas9'	9
cas9'	21
cas9'	17
cas9'	29
cas9'	15
cas9'	21
cas9'	15
cas9'	24
cas9'	17
cas9'	20
cas9'	24
cas9'	16
cas9'	24
cas9'	15
cas9'	14
cas9'	18
cas9'	12
cas9'	9
cas9'	26
cas9'	15
cas9'	12
cas9'	17
cas9'	21
cas9'	19
cas9'	16
cas9'	11
cas9'	14
cas9'	14
cas9'	15
cas9'	19
cas9'	21
cas9'	14
cas9'	20
cas9'	15
cas9'	15
cas9'	19
cas9'	26
cas9'	16
cas9'	16
cas9'	13
cas9'	18
cas9'	20
cas9'	29
cas9'	17
cas9'	20
cas9'	14
cas9'	29
cas9'	11
cas9'	13
cas9'	12
cas9'	15
cas9'	21
cas9'	17
cas9'	17
cas9'	10
cas9'	19
cas9'	17
cas9'	9
cas9'	13
cas9'	15
cas9'	17
cas9'	16
cas9'	16
cas9'	12
cas9'	18
cas9'	8
cas9'	13
cas9'	11
cas9'	15
cas9'	16
cas9'	15
cas9'	21
cas9'	10
cas9'	12
cas9'	22
cas9'	20
cas9'	24
cas9'	15
cas9'	28
cas9'	18
cas9'	26
cas9'	16
cas9'	12
cas9'	14
cas9'	16
cas9'	13
cas9'	12
cas9'	31
cas9'	15
cas9'	20
cas9'	11
cas9'	11
cas9'	15
cas9'	8
cas9'	28
cas9'	24
cas9'	24
cas9'	16
cas9'	12
cas9'	15
cas9'	12
cas9'	16
cas9'	17
cas9'	10
cas9'	12
cas9'	23
cas9'	20
cas9'	10
cas9'	17
cas9'	17
cas9'	14
cas9'	14
cas9'	10
cas9'	18
cas9'	17
cas9'	17
cas9'	22
cas9'	13
cas9'	8
cas9'	11
cas9'	17
cas9'	17
cas9'	30
cas9'	18
cas9'	12
cas9'	15
cas9'	7
cas9'	15
cas9'	18
cas9'	11
cas9'	15
cas9'	12
cas9'	9
cas9'	16
cas9'	22
cas9'	13
cas9'	17
cas9'	22
cas9'	15
cas9'	27
cas9'	17
cas9'	15
cas9'	11
cas9'	15
cas9'	19
cas9'	16
cas9'	19
cas9'	21
cas9'	16
cas9'	17
cas9'	17
cas9'	13
cas9'	26
cas9'	32
cas9'	15
cas9'	13
cas9'	8
cas9'	16
cas9'	10
cas9'	9
cas9'	31
cas9'	12
cas9'	11
cas9'	10
cas9'	12
cas9'	25
cas9'	13
cas9'	9
cas9'	17
cas9'	11
cas9'	13
cas9'	10
cas9'	33
cas9'	10
cas9'	18
cas9'	8
cas9'	21
cas9'	26
cas9'	11
cas9'	17
cas9'	17
cas9'	21
cas9'	16
cas9'	15
cas9'	11
cas9'	12
cas9'	7
cas9'	11
cas9'	30
cas9'	15
cas9'	14
cas9'	15
cas9'	15
cas9'	24
cas9'	22
cas9'	19
cas9'	20
cas9'	10
cas9'	14
cas9'	11
cas9'	12
cas9'	15
cas9'	18
cas9'	26
cas9'	12
cas9'	12
cas9'	20
cas9'	14
cas9'	14
cas9'	10
cas9'	16
cas9'	16
cas9'	11
cas9'	6
cas9'	15
cas9'	13
cas9'	22
cas9'	21
cas9'	8
cas9'	16
cas9'	19
cas9'	15
cas9'	13
cas9'	12
cas9'	11
cas9'	10
cas9'	17
cas9'	9
cas9'	15
cas9'	19
cas9'	18
cas9'	12
cas9'	21
cas9'	14
cas9'	18
cas9'	9
cas9'	14
cas9'	7
cas9'	16
cas9'	13
cas9'	11
cas9'	30
cas9'	18
cas9'	11
cas9'	15
cas9'	17
cas9'	30
cas9'	18
cas9'	13
cas9'	15
cas9'	18
cas9'	14
cas9'	16
cas9'	11
cas9'	14
cas9'	19
cas9'	13
cas9'	18
cas9'	14
cas9'	17
cas9'	8
cas9'	11
cas9'	12
cas9'	14
cas9'	16
cas9'	10
cas9'	36
cas9'	11
cas9'	16
cas9'	12
cas9'	12
cas9'	23
cas9'	12
cas9'	29
cas9'	16
cas9'	14
cas9'	18
cas9'	8
cas9'	17
cas9'	14
cas9'	12
cas9'	15
cas9'	19
cas9'	11
cas9'	10
cas9'	18
cas9'	16
cas9'	10
cas9'	9
cas9'	9
cas9'	23
cas9'	15
cas9'	17
cas9'	10
cas9'	16
cas9'	16
cas9'	12
cas9'	10
cas9'	7
cas9'	12
cas9'	11
cas9'	16
cas9'	7
cas9'	9
cas9'	10
cas9'	13
cas9'	14
cas9'	7
cas9'	10
cas9'	16
cas9'	17
cas9'	10
cas9'	11
cas9'	9
cas9'	12
cas9'	9
cas9'	14
cas9'	18
cas9'	15
cas9'	12
cas9'	14
cas9'	17
cas9'	15
cas9'	10
cas9'	12
cas9'	9
cas9'	16
cas9'	18
cas9'	8
cas9'	13
cas9'	22
cas9'	15
cas9'	13
cas9'	11
cas9'	14
cas9'	17
cas9'	17
cas9'	6
cas9'	12
cas9'	10
cas9'	12
cas9'	13
cas9'	9
cas9'	12
cas9'	16
cas9'	14
cas9'	15
cas9'	18
cas9'	17
cas9'	11
cas9'	14
cas9'	12
cas9'	12
cas9'	12
cas9'	8
cas9'	15
cas9'	12
cas9'	10
cas9'	10
cas9'	17
cas9'	12
cas9'	12
cas9'	12
cas9'	12
cas9'	17
cas9'	14
cas9'	9
cas9'	10
cas9'	12
cas9'	6
cas9'	19
cas9'	18
cas9'	13
cas9'	11
cas9'	13
cas9'	16
cas9'	10
cas9'	14
cas9'	9
cas9'	12
cas9'	9
cas9'	16
cas9'	12
cas9'	11
cas9'	9
cas9'	13
cas9'	15
cas9'	14
cas9'	9
cas9'	17
cas9'	24
cas9'	15
cas9'	15
cas9'	10
cas9'	18
cas9'	20
cas9'	4
cas9'	14
cas9'	11
cas9'	11
cas9'	13
cas9'	13
cas9'	29
cas9'	7
cas9'	16
cas9'	16
cas9'	10
cas9'	20
cas9'	22
cas9'	12
cas9'	16
cas9'	16
cas9'	16
cas9'	16
cas9'	6
cas9'	6
cas9'	20
cas9'	14
cas9'	11
cas9'	14
cas9'	20
cas9'	8
cas9'	15
cas9'	20
cas9'	11
cas9'	19
cas9'	21
cas9'	19
cas9'	17
cas9'	12
cas9'	13
cas9'	12
cas9'	15
cas9'	14
cas9'	13
cas9'	16
cas9'	20
cas9'	17
cas9'	18
cas9'	11
cas9'	10
cas9'	14
cas9'	25
cas9'	21
cas9'	18
cas9'	12
cas9'	10
cas9'	14
cas9'	15
cas9'	14
cas9'	11
cas9'	22
cas9'	14
cas9'	18
cas9'	11
cas9'	8
cas9'	16
cas9'	17
cas9'	13
cas9'	14
cas9'	10
cas9'	18
cas9'	20
cas9'	16
cas9'	11
cas9'	16
cas9'	15
cas9'	17
cas9'	14
cas9'	18
cas9'	16
cas9'	10
cas9'	21
cas9'	12
cas9'	12
cas9'	21
cas9'	10
cas9'	11
cas9'	11
cas9'	17
cas9'	21
cas9'	5
cas9'	15
cas9'	13
cas9'	12
cas9'	8
cas9'	18
cas9'	10
cas9'	18
cas9'	17
cas9'	13
cas9'	9
cas9'	10
cas9'	12
cas9'	20
cas9'	13
cas9'	12
cas9'	10
cas9'	15
cas9'	21
cas9'	20
cas9'	13
cas9'	15
cas9'	16
cas9'	15
cas9'	42
cas9'	15
cas9'	14
cas9'	13
cas9'	16
cas9'	16
cas9'	14
cas9'	17
cas9'	15
cas9'	17
cas9'	9
cas9'	18
cas9'	16
cas9'	7
cas9'	13
cas9'	10
cas9'	20
cas9'	15
cas9'	11
cas9'	17
cas9'	12
cas9'	18
cas9'	13
cas9'	15
cas9'	13
cas9'	16
cas9'	14
cas9'	7
cas9'	19
cas9'	15
cas9'	13
cas9'	29
cas9'	11
cas9'	9
cas9'	11
cas9'	19
cas9'	24
cas9'	19
cas9'	12
cas9'	13
cas9'	15
cas9'	12
cas9'	15
cas9'	8
cas9'	9
cas9'	9
cas9'	12
cas9'	21
cas9'	10
cas9'	11
cas9'	20
cas9'	10
cas9'	10
cas9'	22
cas9'	16
cas9'	13
cas9'	17
cas9'	14
cas9'	15
cas9'	13
cas9'	29
cas9'	22
cas9'	17
cas9'	11
cas9'	10
cas9'	9
cas9'	15
cas9'	20
cas9'	10
cas9'	14
cas9'	17
cas9'	15
cas9'	11
cas9'	15
cas9'	12
cas9'	16
cas9'	21
cas9'	13
cas9'	11
cas9'	6
cas9'	24
cas9'	9
cas9'	23
cas9'	15
cas9'	13
cas9'	15
cas9'	8
cas9'	22
cas9'	12
cas9'	14
cas9'	7
cas9'	17
cas9'	15
cas9'	11
cas9'	9
cas9'	17
cas9'	19
cas9'	10
cas9'	18
cas9'	12
cas9'	10
cas9'	11
cas9'	11
cas9'	15
cas9'	19
cas9'	18
cas9'	12
cas9'	17
cas9'	22
cas9'	13
cas9'	22
cas9'	10
cas9'	11
cas9'	10
sceI'	24
sceI'	21
sceI'	22
sceI'	20
sceI'	26
sceI'	11
sceI'	11
sceI'	24
sceI'	19
sceI'	42
sceI'	5
sceI'	9
sceI'	19
sceI'	8
sceI'	11
sceI'	16
sceI'	5
sceI'	17
sceI'	13
sceI'	10
sceI'	20
sceI'	17
sceI'	18
sceI'	12
sceI'	14
sceI'	14
sceI'	24
sceI'	14
sceI'	19
sceI'	21
sceI'	14
sceI'	12
sceI'	24
sceI'	15
sceI'	11
sceI'	9
sceI'	6
sceI'	14
sceI'	7
sceI'	22
sceI'	20
sceI'	13
sceI'	41
sceI'	21
sceI'	12
sceI'	18
sceI'	11
sceI'	13
sceI'	17
sceI'	17
sceI'	16
sceI'	25
sceI'	24
sceI'	23
sceI'	13
sceI'	16
sceI'	12
sceI'	18
sceI'	11
sceI'	14
sceI'	14
sceI'	11
sceI'	18
sceI'	17
sceI'	11
sceI'	10
sceI'	10
sceI'	16
sceI'	11
sceI'	29
sceI'	13
sceI'	15
sceI'	12
