# Supplementary material for: RecA finds homologous DNA by reduced dimensionality search
Source: Nature. 2021 Sep 1;597(7876):426–9. doi: 10.1038/s41586-021-03877-6 (PMC8443446; doi:10.1038/s41586-021-03877-6)
Supplement: Supplementary file 10 — Source Data Extended Data Fig. 3 [file 41586_2021_3877_MOESM10_ESM.xlsx]

## Sheet: a
MalI	ParB
16	23
14	14
12	12
16	10
10	14
12	15
8	16
20	12
14	23
18	12
16	17
32	21
14	25
16	13
18	12
6	14
14	33
10	13
12	10
12	12
10	15
12	10
10	19
16	19
12	18
16	17
40	15
22	12
14	16
14	16
10	10
12	13
18	12
24	13
14	15
8	17
14	19
16	20
8	16
26	12
18	15
6	15
18	7
12	14
18	13
12	14
16	16
14	14
18	16
14	15
12	16
16	17
20	16
12	14
24	11
14	13
12	14
12	21
14	14
10	14
20	13
16	15
16	18
16	22
14	19
12	11
14	25
8	9
14	21
18	9
12	13
12	14
18	17
16	18
14	23
16	11
16	18
18	17
20	28
14	8
12	9
12	11
20	26
20	14
16	21
14	15
12	14
18	28
10	11
10	18
20	14
16	19
18	20
14	13
12	14
20	13
14	13
14	12
14	12
14	14
14	13
18	38
16	19
14	16
12	14
16	16
10	22
12	18
8	24
20	9
14	17
18	24
16	13
32	14
14	15
16	11
18	23
6	21
14	20
10	11
12	15
12	21
10	20
12	20
10	11
16	21
12	20
16	16
40	14
22	13
14	19
14	13
10	11
12	21
18	15
24	14
14	18
8	16
14	19
16	14
8	12
26	18
18	14
6	11
18	20
12	13
18	9
12	21
16	17
14	29
18	15
14	21
12	15
16	24
20	17
12	20
24	24
14	16
12	24
12	15
14	14
10	18
20	12
16	9
16	26
16	15
14	12
10	17
14	21
14	19
12	16
14	11
8	14
14	14
18	15
12	19
12	21
18	14
16	20
14	15
16	15
16	19
18	26
20	16
14	16
12	13
12	18
20	20
20	29
16	17
14	20
12	14
18	29
10	11
10	13
20	12
16	15
18	21
14	17
12	17
20	10
14	19
10	17
14	9
14	13
14	15
14	17
14	16
18	16
14	12
14	18
14	8
14	13
10	11
20	15
20	16
24	15
20	21
16	10
14	12
20	22
	20
	24
	15
	28
	18
	26
	16
	12
	14
	16
	13
	12
	31
	15
	20
	11
	11
	15
	8
	28
	24
	24
	16
	12
	15
	12
	16
	17
	10
	12
	23
	20
	10
	17
	17
	14
	14
	10
	18
	17
	17
	22
	13
	8
	11
	17
	17
	30
	18
	12
	15
	7
	15
	18
	11
	15
	12
	9
	16
	22
	13
	17
	22
	15
	27
	17
	15
	11
	15
	19
	16
	19
	21
	16
	17
	17
	13
	26
	32
	15
	13
	8
	16
	10
	9
	31
	12
	11
	10
	12
	25
	13
	9
	17
	11
	13
	10
	33
	10
	18
	8
	21
	26
	11
	17
	17
	21
	16
	15
	11
	12
	7
	11
	30
	15
	14
	15
	15
	24
	22
	19
	20
	10
	14
	11
	12
	15
	18
	26
	12
	12
	20
	14
	14
	10
	16
	16
	11
	6
	15
	13
	22
	21
	8
	16
	19
	15
	13
	12
	11
	10
	17
	9
	15
	19
	18
	12
	21
	14
	18
	9
	14
	7
	16
	13
	11
	30
	18
	11
	15
	17
	30
	18
	13
	15
	18
	14
	16
	11
	14
	19
	13
	18
	14
	17
	8
	11
	12
	14
	16
	10
	36
	11
	16
	12
	12
	23
	12
	29
	16
	14
	18
	8
	17
	14
	12
	15
	19
	11
	10
	18
	16
	10
	9
	9
	23
	15
	17
	10
	16
	16
	12
	10
	7
	12
	11
	16
	7
	9
	10
	13
	14
	7
	10
	16
	17
	10
	11
	9
	12
	9
	14
	18
	15
	12
	14
	17
	15
	10
	12
	9
	16
	18
	8
	13
	22
	15
	13
	11
	14
	17
	17
	6
	12
	10
	12
	13
	9
	12
	16
	14
	15
	18
	17
	11
	14
	12
	12
	12
	8
	15
	12
	10
	10
	17
	12
	12
	12
	12
	17
	14
	9
	10
	12
	6
	19
	18
	13
	11
	13
	16
	10
	14
	9
	12
	9
	16
	12
	11
	9
	13
	15
	14
	9
	17
	24
	15
	15
	10
	18
	20
	4
	14
	11
	11
	13
	13
	29
	7
	16
	16
	10
	20
	22
	12
	16
	16
	16
	16
	6
	6
	20
	14
	11
	14
	20
	8
	15
	20
	11
	19
	21
	19
	17
	12
	13
	12
	15
	14
	13
	16
	20
	17
	18
	11
	10
	14
	25
	21
	18
	12
	10
	14
	15
	14
	11
	22
	14
	18
	11
	8
	16
	17
	13
	14
	10
	18
	20
	16
	11
	16
	15
	17
	14
	18
	16
	10
	21
	12
	12
	21
	10
	11
	11
	17
	21
	5
	15
	13
	12
	8
	18
	10
	18
	17
	13
	9
	10
	12
	20
	13
	12
	10
	15
	21
	20
	13
	15
	16
	15
	42
	15
	14
	13
	16
	16
	14
	17
	15
	17
	9
	18
	16
	7
	13
	10
	20
	15
	11
	17
	12
	18
	13
	15
	13
	16
	14
	7
	19
	15
	13
	29
	11
	9
	11
	19
	24
	19
	12
	13
	15
	12
	15
	8
	9
	9
	12
	21
	10
	11
	20
	10
	10
	22
	16
	13
	17
	14
	15
	13
	29
	22
	17
	11
	10
	9
	15
	20
	10
	14
	17
	15
	11
	15
	12
	16
	21
	13
	11
	6
	24
	9
	23
	15
	13
	15
	8
	22
	12
	14
	7
	17
	15
	11
	9
	17
	19
	10
	18
	12
	10
	11
	11
	15
	19
	18
	12
	17
	22
	13
	22
	10
	11
	10
