# Supplementary material for: RecA finds homologous DNA by reduced dimensionality search
Source: Nature. 2021 Sep 1;597(7876):426–9. doi: 10.1038/s41586-021-03877-6 (PMC8443446; doi:10.1038/s41586-021-03877-6)
Supplement: Supplementary file 11 — Source Data Extended Data Fig. 4 [file 41586_2021_3877_MOESM11_ESM.xlsx]

## Sheet: c
x (min)	y (um)
-16	-0.543001
-14	-0.205173
-12	0.0972323
-10	-0.0575939
-8	-0.401807
-6	0.373922
-4	0.438493
-2	0.555537
0	0.658302
0	-0.897369
2	1.12436
2	-0.733802
4	0.782671
4	-0.762609
6	0.731658
6	-0.123156
8	0.253107
10	1.06703
12	0.348401
14	-0.3088
16	-0.697483
18	-0.741544
20	0.927493
20	-0.69286
-7	-0.880479
-5	0.224342
-3	-0.816766
-3	0.430123
1	0.48187
1	-0.979864
5	0.138008
7	-0.0987498
9	-0.311755
9	0.149918
11	0.48549
11	-0.369372
13	-0.209839
15	-0.18566
17	0.378813
19	-0.87721
19	0.0528167
19	0.987244
21	-1.08511
21	0.154877
23	-1.28823
25	-1.55
25	1.70078
27	-1.48428
27	0.379124
27	1.84122
29	-1.54474
31	-1.21798
31	0.57006
33	-1.28741
33	-2.29386
35	-2.63846
-11	-0.096053
-3	-0.743897
-1	-0.0931418
1	0.0985571
3	0.334264
5	-0.425878
7	0.163679
9	0.345513
13	0.335677
15	0.0200704
23	-1.03507
25	-0.70425
27	-0.520922
27	1.80436
29	1.62334
-19	0.529331
-17	0.63655
-15	0.488611
-15	0.0258686
-13	0.957272
-13	-0.22077
-11	-0.426722
-9	0.343918
-7	-0.431026
-7	0.735293
-5	0.648238
-5	-0.350622
-3	0.66849
-1	-0.932838
1	-0.9536
3	0.850099
5	-0.709031
7	0.194589
9	0.323351
11	0.406643
11	-0.451864
13	0.772146
13	-0.46546
15	0.775387
15	-0.46346
17	0.900248
19	-1.02278
19	1.08121
21	-1.03862
21	1.29517
23	-1.1338
23	1.27353
25	-1.22665
25	1.1139
27	-1.28135
27	1.15245
-6	-0.197219
-4	0.0180542
-2	-0.11846
0	0.435066
2	-0.161415
4	-0.0775937
6	-0.151055
12	0.00813085
14	-0.0767373
16	0.159158
18	-0.0784313
18	-0.7102
20	-0.00357636
22	-0.610075
22	0.165706
24	0.382962
24	-1.02212
26	0.664314
26	-1.04426
28	-0.78338
28	0.455794
28	-2.85921
30	-1.0283
30	0.365611
30	1.06428
32	-1.08729
32	-3.08794
34	1.72113
-12	-0.294749
-10	-0.103797
-6	-0.436361
-4	-0.479665
-2	-0.471421
-2	0.773536
2	1.0777
2	-0.804154
4	1.1566
4	-0.875839
6	0.64817
6	-0.747492
8	0.491795
8	-0.604507
10	0.237975
10	-0.855618
12	0.0728086
14	0.122432
16	1.39435
16	0.463643
18	0.403986
20	0.129268
22	-0.233274
22	0.711235
24	-0.190266
26	-0.344517
28	0.188081
28	-0.592007
28	1.20456
30	-0.0525709
30	-0.991504
32	0.340921
32	1.43656
32	-1.22121
36	0.586418
36	-1.74114
38	0.571007
38	-1.12817
-35	0.615255
-33	0.778575
-31	0.490164
-29	0.837522
-27	0.68326
-25	0.358867
-23	0.3443
-21	0.209532
-19	-0.0710575
-17	0.00768265
-11	-0.289749
-9	-0.74903
-5	-1.01955
-5	1.59416
-3	-0.902676
-1	-1.21975
1	1.85645
3	1.61929
3	-1.58818
5	-1.35385
7	-1.11873
9	1.61121
11	-0.995629
13	1.3977
13	-0.865614
15	0.632598
17	0.108941
19	-0.0817455
21	1.44486
21	-0.11835
23	-0.468901
23	1.64241
25	1.8248
25	-0.379751
-27	0.522768
-25	0.38523
-21	0.147937
-17	0.333018
-15	-0.0102529
-13	-0.319332
-11	-0.632955
-9	-0.58935
-7	-0.665868
-5	-0.57983
-5	0.808095
-3	-1.07445
-3	0.936102
-1	-1.09453
-1	0.844935
1	0.711359
1	-1.21981
3	-1.07076
3	0.79989
5	-0.772217
5	1.0984
7	-0.766004
9	-1.07937
9	0.626183
11	0.472425
13	-0.346423
13	0.513032
15	-0.197338
15	0.890212
17	0.756925
17	-0.249333
19	-0.501439
21	-0.66078
21	1.51714
23	-0.646028
23	-1.72869
23	0.285111
25	0.429482
25	-1.89292
25	2.07416
27	-0.693205
27	0.702304
27	-1.93304
27	2.4345
29	-0.614444
29	0.396211
29	2.2771
31	-2.57424
31	0.311155
31	-0.933049
-9	-0.360535
-7	-0.0896054
-5	-0.068389
-3	0.167982
-1	0.137388
1	-0.356907
1	0.822446
3	0.310823
5	-0.49695
9	0.935234
11	0.712639
13	1.54007
15	1.25915
19	0.79464
19	1.45124
21	1.56519
23	0.392464
23	1.64466
27	1.44286
29	-0.22435
29	1.92851
31	-0.526654
31	2.53865
33	1.12281
33	-0.368911
-24	-0.336937
-22	-0.0889166
-20	-0.00705534
-16	0.0717523
-14	-0.891521
-12	-1.2468
-10	-1.42417
-8	-1.28264
-6	1.27234
-4	-1.52367
-4	1.34762
-2	1.50446
-2	-1.60191
0	1.51355
0	-1.20136
2	-1.88123
2	1.35842
4	-1.89752
4	1.35375
6	-1.58268
6	1.12988
8	1.08728
8	-1.39668
10	-0.116304
10	0.736665
12	-0.619857
14	-0.26808
16	0.0377967
18	-1.84895
20	-0.990057
20	0.172456
22	-1.94564
22	-0.8609
24	-1.01521
26	-2.09344
26	-1.16438
26	0.540623
-19	-0.1995
-17	-0.287401
-15	-0.463105
-13	-0.0859933
-7	-1.0883
-5	-1.04086
-1	0.457115
-1	-0.793091
1	-1.05804
1	0.402018
3	0.502747
3	-0.816109
5	0.42688
5	-0.814066
7	0.673995
7	-0.490909
9	0.738947
11	1.12124
11	-0.661291
13	0.926162
13	-0.858524
15	1.19756
17	-1.16082
17	-1.79176
17	1.0953
19	-1.19805
19	-1.59349
21	0.695034
21	-1.89345
-24	0.00703356
-22	-0.446139
-20	-0.489257
-18	-0.223378
-16	0.334411
-14	0.350105
-12	0.276339
-10	-1.08519
-10	0.803534
-8	-1.12885
-6	-1.15539
-6	0.861132
-4	-1.24644
-4	0.775768
-2	-1.17393
-2	0.941353
0	-1.51357
0	0.822424
2	-0.966225
4	-0.539768
6	0.311208
10	0.476797
12	-0.514718
12	0.34685
14	0.550787
14	-1.16737
16	0.492985
16	2.05197
16	-0.605555
16	-1.22759
18	0.581194
18	-1.28511
20	0.345809
20	-1.37473
-27	0.00263607
-25	0.0179523
-23	-0.0322657
-21	-0.141282
-17	0.0873418
-13	0.0292958
-13	-0.826952
-11	0.314621
-11	-0.927103
-9	-0.96319
-9	0.350555
-7	-1.15369
-7	0.542433
-5	-0.689312
-5	0.547331
-3	-0.660188
-1	-0.825616
-1	0.700965
1	-0.850248
1	0.769428
3	-0.557521
3	0.84084
5	-0.424445
5	0.795944
7	0.411762
7	-0.498029
9	0.0718622
13	0.260757
13	-0.356254
15	0.500196
17	-0.116936
17	0.658653
19	0.711389
21	0.581175
21	-0.557476
23	0.338636
23	-1.03003
25	-1.03412
25	0.868133
27	-1.05991
27	1.08294
-14	1.89068
-14	-1.05532
-12	0.339377
-8	-0.0402584
-6	0.0741363
-4	0.153946
-2	-0.0540238
-2	0.633988
0	-0.276631
0	0.808899
2	-0.0544591
4	0.102
6	0.335283
8	0.701729
10	0.375714
12	0.446376
14	-0.000969517
16	0.22986
18	-0.226161
18	0.467791
20	-0.398988
20	0.377435
22	-0.431131
22	0.734483
24	-0.534725
26	0.743011
26	-0.582503
28	1.30629
28	-0.799396
30	1.23677
30	-1.40072
32	0.500962
32	-1.43954
32	1.35787
34	1.6639
34	0.739711
34	-1.43872
-9	-0.103741
-7	-0.259126
-5	-0.18652
-3	-0.211609
1	0.109324
1	-0.604154
3	-0.872364
5	0.422623
5	-0.937444
7	0.387512
7	-0.562091
9	0.478991
9	-0.308356
11	-0.315807
13	0.298676
13	-0.414483
15	0.447901
15	-0.651055
17	-0.24552
19	0.160568
19	-0.308264
21	0.23711
23	0.217264
25	-0.315641
27	-0.295845
27	1.2562
29	-0.551437
29	1.16105
31	-0.624161
31	1.39391
33	1.00206
33	-0.781147
35	0.953413
35	-0.82907
35	1.65092
37	1.16184
37	1.78184
37	0.38684
-11	-0.095693
-9	-0.0372799
-7	-0.313604
-5	-0.192346
-3	-0.158877
-1	0.455832
3	0.494675
5	0.788695
7	0.434393
9	0.0772282
9	-0.864741
11	0.381872
11	-0.241427
13	0.401161
13	-0.840046
15	0.394457
15	-0.928149
17	0.266851
17	-0.823428
19	-0.85272
19	0.46644
21	0.146994
23	-0.645779
23	0.511061
25	1.11468
27	-0.400997
29	-0.727479
-24	0.183275
-22	0.298091
-20	0.4227
-18	0.3598
-16	-0.31076
-14	0.27296
-14	-0.288288
-12	-0.108411
-10	0.541951
-8	-0.146177
-6	0.413223
-6	-0.59705
-4	-0.926733
-4	0.845517
-2	-0.969656
0	1.03301
0	-0.825936
2	-0.782904
2	0.916517
4	-0.65603
4	1.35211
6	-0.855062
6	0.840998
8	1.02647
8	-0.276025
10	0.45903
10	-0.23431
12	-0.140687
14	-0.220421
16	-0.0836716
18	0.457797
20	-0.816354
20	0.345233
22	-0.706899
22	1.07392
24	-0.782168
24	0.458264
26	-0.908517
26	0.568785
26	1.49164
-10	0.671351
-10	-0.252916
-8	-0.427154
-6	0.143515
-4	0.732065
-2	0.762309
0	-0.804615
0	0.815247
2	1.04745
4	0.785516
4	-0.77175
6	-0.622862
8	0.626284
10	0.60578
12	-0.122171
14	-0.572623
18	-1.0742
18	1.09957
20	-1.19348
22	-1.47797
22	1.32554
24	-1.17198
24	1.31731
26	-1.35752
26	1.75727
-14	-0.0179564
-8	-0.274188
-2	0.863615
0	1.17179
2	-0.59749
4	1.14585
4	0.285867
10	0.638192
14	0.154097
16	-0.077857
16	0.543244
18	-0.232182
20	-0.451343
20	0.632798
24	0.353105
26	-0.339719
26	0.589046
28	-0.385431
30	-1.75311
32	-0.953363
32	1.52417
34	-1.93331
34	1.87163
34	-0.456481
36	-2.05483
36	1.60496
-21	-0.0594839
-17	0.0786882
-15	0.114929
-13	-0.182317
-7	-0.988046
-5	-1.30906
-5	0.450686
-3	0.601393
-1	0.476032
7	0.0747499
7	-1.30946
9	0.0480351
15	1.51684
17	1.73825
17	0.342474
19	-0.199413
19	1.72724
21	-1.99254
23	-2.39575
23	0.0878469
25	-2.56889
25	-0.309831
-15	-0.311768
-13	-0.112701
-9	-0.564792
-7	0.153346
-5	-0.688153
-3	-0.760754
-3	0.0842257
-1	-0.970465
-1	0.196887
1	0.198269
1	-1.04016
3	0.33869
5	-0.968585
7	0.972295
7	-1.1059
9	1.08872
11	0.65612
11	-1.43296
13	0.417831
15	0.492931
15	-1.66851
-5	-0.195089
-3	-0.36878
1	0.828837
3	1.19293
3	-0.224512
5	1.03234
7	0.286632
9	1.68546
13	1.998
15	1.9706
17	-0.527514
19	1.86981
21	2.18573
23	-1.30099
-18	0.832518
-16	0.413994
-12	0.182652
-10	-0.0454289
-4	-0.751505
-2	-0.701341
0	-0.605693
4	-0.729477
4	1.46182
6	0.964189
8	0.220308
10	1.48905
12	0.283948
14	2.16641
16	0.553993
18	0.746195
20	0.628251
20	-0.467528
22	0.862492
24	0.726434
26	-0.581856
26	0.749544
28	-0.268918
28	0.666457
30	-0.680495
30	0.634986
32	-0.624567
-22	0.52876
-20	0.747173
-18	0.606072
-16	0.417205
-14	0.463514
-12	0.105589
-10	0.15291
-8	0.174523
-8	-0.534785
-6	0.486819
-4	-0.126884
-2	0.0301167
-2	1.05886
0	0.916424
2	0.272759
2	-0.348262
4	0.351683
6	-0.156655
10	-0.0262858
12	-0.0218607
14	-0.169065
16	0.0801062
18	0.787167
18	0.174204
20	-0.548375
22	0.663368
22	-0.577188
24	-0.939025
24	0.920381
26	0.697827
26	-1.00987
28	0.356416
28	-0.884473
30	1.08289
30	-1.3998
-23	-0.177394
-21	-0.11869
-19	-0.329246
-17	0.140839
-15	-0.198227
-13	0.283082
-11	0.312725
-7	0.26912
-5	-0.605592
-5	0.808991
-3	-0.589457
-3	0.667593
-1	1.14033
1	-1.11414
1	0.99581
3	1.09271
5	-0.314783
7	-0.231845
7	1.25218
9	-0.139517
9	0.962492
11	1.02244
13	0.510307
15	0.0311669
17	-0.427715
17	0.587861
19	-0.322468
23	-0.428615
23	1.04475
25	-0.348139
25	1.20966
27	-0.533875
27	1.48444
27	0.637501
29	0.598727
31	0.705238
31	-1.09762
-23	0.456784
-21	0.22624
-19	0.0231539
-19	0.563483
-15	0.529731
-9	0.774294
-9	-0.936618
-7	0.852665
-7	-0.541719
-5	0.8608
-5	-0.695646
-3	-1.0407
-1	-0.66034
-1	0.812113
1	-0.432236
1	0.80767
3	-0.658368
3	1.04131
5	-0.109927
5	1.12865
7	-0.202638
9	0.967697
9	0.114589
11	0.58025
13	-0.125338
15	1.20514
15	-0.57851
17	-0.269404
19	1.7775
19	-0.00707534
19	-0.624894
21	0.154125
21	-0.998668
23	-1.14986
23	0.237106
25	-1.1959
25	2.14027
27	-1.39229
27	0.303018
29	-1.2553
29	2.56011
31	-1.48953
31	2.86293
-12	0.471402
-10	-0.178497
-8	-0.102797
-8	0.440161
-6	-0.471894
-4	0.418973
-2	-0.664073
-2	0.87859
0	-0.559467
0	0.745017
2	0.766021
4	0.494509
6	-0.754049
8	-0.0210587
10	-0.089066
16	-0.0514784
18	0.418148
20	-0.429643
22	0.232187
22	-0.62624
24	-0.618827
28	0.938273
30	0.309497
-8	0.19622
-2	-0.272096
2	0.911371
4	0.138567
8	0.365904
12	0.0200757
14	0.528718
16	0.192044
18	0.425926
18	-0.120893
20	0.463911
22	0.462455
24	0.470795
26	0.731013
28	0.334416
30	-0.346418
30	0.269875
32	0.279101
34	-0.698483
34	0.158214
36	-0.62107
36	-0.00277189
36	2.31362
38	-0.0801925
40	0.344796
40	1.11166
42	2.74843
42	0.332289
-15	0.0262843
-13	0.041657
-7	-0.540042
-3	0.744206
3	-0.615433
5	-0.229625
5	1.16922
7	-0.162852
9	-0.0732882
11	-0.578068
11	0.658735
13	0.15721
15	-1.08009
15	0.0227708
17	0.135343
19	-0.50133
19	0.506394
21	-0.538772
21	0.546226
23	-0.196229
23	-1.12124
23	0.81676
25	-1.2338
25	0.704615
27	-1.33645
27	0.367863
29	-0.731234
29	1.59636
29	0.587663
-11	-0.616581
-3	0.62234
3	0.746476
5	-0.585867
9	-0.363763
11	-0.697106
13	0.0516844
15	0.123901
19	0.2915
21	-0.412688
27	-1.12391
29	-1.16961
-21	0.0520772
-19	-0.0648963
-15	0.249593
-13	0.348453
-11	0.201495
-9	0.0824378
-7	-0.408967
-5	-0.797178
-3	0.183073
-1	0.00941665
1	0.362639
1	-0.748539
3	-0.653145
3	0.352481
5	-0.633072
5	0.520476
7	-0.938931
7	-0.0087923
9	-0.215455
9	-1.10456
13	-0.458058
15	-0.139723
17	-0.364331
19	-0.543828
21	-0.56789
23	0.212235
23	-0.655411
25	0.33401
27	0.186145
27	-0.588161
29	-0.571273
29	0.278743
31	-0.711093
33	-0.645177
35	0.473831
35	-0.769072
37	0.31727
37	-0.537697
-19	0.119362
-17	0.544992
-15	0.658696
-11	0.917077
-9	-0.505928
-7	-0.503356
-5	-0.577166
-5	1.05041
-3	-0.813953
-3	1.11033
-1	0.877186
1	-0.919347
3	-0.541525
3	1.47391
5	-0.387059
7	-0.264843
7	1.35463
9	-0.540662
9	1.39202
13	1.01107
15	0.39111
17	0.284968
19	-0.0430053
19	0.967327
21	1.24373
21	-0.151715
23	-0.345381
23	1.43189
25	-0.310837
25	0.923749
25	1.38721
27	-0.535989
-31	-0.143036
-27	0.343078
-23	0.253636
-19	-0.0242172
-17	0.703402
-15	-0.292569
-15	1.03077
-13	0.799395
-11	0.521223
-11	-0.176126
-9	0.455097
-9	-0.549334
-7	0.616191
-7	-1.14981
-5	0.385228
-5	-0.388541
-3	0.685597
-3	-0.992734
-1	0.672399
-1	-0.500412
1	0.830859
3	0.649308
3	-0.662597
7	-1.04482
9	-0.578831
9	0.662221
11	0.460171
13	0.589761
15	0.414344
17	0.808209
19	-0.698856
19	0.070493
21	0.769935
-24	-0.112418
-22	1.15707
-16	-0.163476
-14	0.545806
-14	-0.258549
-12	0.383665
-12	-0.565085
-10	0.698663
-10	-0.566297
-8	0.647297
-8	-0.841896
-6	0.625282
-6	-0.95014
-4	0.693526
-2	0.576012
0	0.772187
0	-1.58028
2	0.696551
2	-0.700856
4	0.696268
4	-0.625716
6	0.456295
6	-0.327611
8	-0.293902
10	0.470362
12	0.189724
12	1.35049
14	1.07984
14	-1.3998
16	0.387999
18	0.972791
20	0.601988
22	-1.28539
22	1.66085
22	3.44509
24	0.921979
24	0.138627
-9	0.632894
-7	0.618537
-5	0.0314144
-5	0.81056
-3	-0.217673
-1	0.946233
1	0.889809
5	-0.46209
7	0.348021
9	0.658176
11	1.12727
13	0.936461
15	0.45726
17	0.382732
19	0.429253
21	0.389041
25	-0.10874
25	0.433806
29	1.47491
29	0.466879
31	1.67485
31	0.502932
-21	-4.36256e-05
-19	0.119417
-17	0.38938
-15	-0.429244
-15	0.660851
-13	0.708031
-13	-0.314589
-11	-0.757192
-11	1.02206
-9	1.00905
-7	-0.852829
-7	1.00628
-5	1.07401
-3	-0.922795
-3	0.689135
-1	-0.963902
-1	0.654846
1	0.839393
1	-0.86477
3	-1.02917
3	0.922686
5	-0.992407
7	-0.647337
9	0.00169929
11	0.0628382
13	0.149433
15	0.29872
17	0.0776396
17	0.919301
19	0.974531
21	0.769047
21	-0.160665
23	-0.393541
25	1.20522
25	-0.80869
27	1.38849
27	-1.33039
27	-0.624657
29	1.28241
29	-1.43135
-19	-0.30455
-17	-0.512424
-15	-0.470227
-13	-0.44497
-11	0.106695
-11	-0.511153
-9	0.539947
-9	-0.781674
-7	-0.810196
-7	0.193658
-5	-0.965115
-5	0.120673
-1	-0.967727
-1	0.587585
1	-1.01416
1	0.301682
3	0.348626
3	-1.12834
5	-1.44907
7	0.182587
7	-1.38008
9	-0.362665
11	0.492257
13	1.30384
13	-0.487168
15	1.78914
17	-1.21123
17	1.85085
19	1.96386
21	-0.536863
23	2.51835
23	-0.278771
23	-0.97414
25	0.823322
25	-1.03679
27	-0.160847
27	-1.00796
29	2.22972
29	-0.0306061
29	-1.03775
31	0.306774
31	-1.94024
33	-1.02547
35	-0.0275596
35	-1.10133
35	-2.27866
37	-2.102
37	2.48274
37	0.220404
37	-0.702132
-14	0.147395
-12	0.189131
-10	-0.453594
-8	-0.858979
-8	0.301624
-6	0.335974
-4	0.420361
-2	-1.28288
-2	0.659798
0	0.603664
2	-1.07569
2	0.398296
4	-0.669692
6	-0.563118
8	0.353637
10	0.277483
10	-1.36181
12	-0.0925979
14	-0.224084
16	-0.697583
18	-0.856314
18	0.155216
20	-1.62312
20	0.466016
22	-1.89855
22	0.574119
22	-1.04504
24	-1.0475
24	0.27194
24	1.05083
26	0.642766
-20	0.681317
-20	-0.455628
-18	0.0799494
-16	0.572299
-16	-0.18483
-14	-0.238596
-14	0.394462
-12	-0.308364
-12	0.546565
-10	-0.464881
-10	0.39654
-8	-0.699267
-8	0.616303
-6	0.592001
-4	-1.04337
-4	0.835085
-2	-1.19567
-2	0.750028
2	-1.31172
2	0.950852
4	-0.933868
6	0.246179
8	-0.568027
8	0.600417
10	-0.619782
12	-0.968299
12	-0.355336
14	-0.230219
14	-1.46825
14	0.466877
16	-1.44809
16	0.733724
-13	-0.136013
-11	-0.455739
-9	-1.05503
-9	-0.0410456
-7	-0.738251
-5	-0.811213
-3	-0.823597
-1	-0.0668475
-1	-0.917835
1	0.193334
1	-0.969244
3	-0.624102
3	0.615353
5	0.449311
5	-0.713301
7	0.27386
7	-0.588115
9	-0.22425
11	-0.0854904
13	-0.201384
15	-0.316237
17	-1.12151
17	0.271872
19	-0.944295
21	-1.18277
23	-0.829968
23	-1.68972
23	0.413396
-9	0.349572
-7	0.695877
-5	0.957755
-3	1.01495
-3	0.0920303
-1	0.0388905
1	1.43305
1	-0.259573
3	1.16078
5	-0.193099
5	1.04677
7	0.891192
7	0.345771
9	0.2852
11	0.744395
15	0.154373
15	1.09437
17	1.20096
17	-0.347858
19	1.121
21	1.57908
23	1.782
25	1.66602
27	1.67079
-30	0.453548
-28	0.310419
-26	0.666274
-20	0.312998
-18	0.455329
-16	0.473769
-14	0.28077
-10	0.310551
-8	0.274943
-6	-0.180206
-4	-0.210098
-2	-0.458123
0	0.918956
2	-0.458177
2	0.996554
4	-0.238067
4	0.916442
6	0.678437
8	0.390123
10	0.154205
12	-0.731401
14	0.225686
16	-0.42614
18	0.427053
20	0.391298
22	-0.75151
22	0.105362
24	0.34569
26	0.158616
28	0.153061
30	-0.878084
30	0.590907
32	-0.934491
32	1.22062
-31	-0.2031
-29	0.143392
-27	-0.0995458
-25	-0.00827197
-23	0.429342
-21	-0.141416
-19	0.658342
-19	-0.121125
-17	-0.149782
-15	-0.308542
-13	-0.4313
-13	0.572344
-11	-0.401072
-11	0.461432
-9	0.734923
-7	0.806479
-5	-0.379022
-5	0.869005
-3	1.08029
-3	-0.481512
1	1.81864
1	-0.205059
3	-0.557998
5	1.73818
5	-1.0001
7	0.879629
7	-0.684385
9	0.540699
9	-0.472997
11	0.745362
13	0.499228
17	-1.21671
17	0.177559
17	1.49229
19	0.147796
19	0.844448
-16	-0.229696
-14	-0.419941
-14	0.510288
-12	-0.548178
-12	0.69573
-10	0.94061
-8	-0.657396
-6	-0.846874
-4	-0.890814
-4	0.902916
-2	-0.780169
0	-0.797093
0	0.836016
2	0.818938
4	-1.12885
6	0.455166
8	0.61391
10	-0.119921
12	-0.194255
14	0.444826
16	0.266174
16	1.12261
18	0.574179
20	0.0110324
22	-0.462945
22	0.233156
24	-0.770892
24	0.313635
26	1.27154
26	-0.351161
26	-1.20202
28	-0.555452
30	-0.820586
32	-2.17565
32	-0.695468
-7	-0.428193
-3	-0.30875
-1	-0.620429
3	-0.442
7	0.227334
9	0.154169
11	-0.381089
13	-0.860642
13	0.228312
15	0.42897
17	0.277257
17	-1.03712
19	-1.20904
21	0.700723
23	1.0322
23	-0.817133
25	1.32774
-6	0.167515
-6	-0.69058
-4	0.532231
-4	-0.718394
-2	-0.723099
0	-0.928126
2	-0.989827
4	0.639614
4	-0.851792
6	-0.815094
8	0.0100133
10	-0.264233
12	0.122362
14	-0.73048
16	-0.804517
18	0.333211
20	0.552712
20	-1.47073
22	1.08436
22	-1.63096
24	1.2425
24	-1.47538
26	-1.77174
26	0.243763
28	0.654652
28	1.82044
28	-0.894108
-24	0.0664744
-22	0.0900962
-20	-0.192322
-18	0.233619
-16	0.196821
-14	0.130661
-12	0.26105
-10	0.385981
-8	0.500765
-6	0.494631
-4	0.743567
-4	-0.513862
-2	-0.473632
-2	0.520857
0	-0.638795
0	0.745876
2	0.584297
2	-0.585709
4	0.812632
4	-0.743145
6	0.578076
6	-0.444278
8	0.734387
10	0.100912
12	0.271837
14	0.534529
16	0.504034
18	0.540417
18	-0.561235
20	0.702161
20	-0.864208
22	1.2799
22	0.120232
22	-1.05137
24	-1.19336
24	1.59724
-30	-0.77459
-28	-0.82717
-22	-0.541601
-20	-0.584791
-16	-0.547601
-14	-0.554363
-12	-0.901793
-6	0.457625
-6	-1.25631
-2	0.472247
2	-1.37133
4	-1.2412
10	-1.11147
14	-0.31243
14	0.619208
16	0.550327
18	0.233079
20	-0.00202778
22	0.00640212
26	0.415811
28	-0.338007
30	0.274568
30	-0.88793
32	-0.970998
32	0.576824
34	1.39389
34	0.393096
34	-1.31674
36	-0.900471
36	0.341618
-16	0.303978
-14	0.379511
-14	-0.164969
-12	-0.390985
-12	0.612965
-10	0.754391
-10	-0.400992
-8	0.649424
-8	-0.511062
-6	0.621084
-6	-0.461696
-4	0.769852
-4	-0.550322
-2	0.649771
-2	-0.826141
0	0.462407
0	-1.00977
2	-0.629579
2	0.453591
4	0.608789
6	0.801464
8	0.413991
10	0.383916
16	-0.243095
18	0.573104
18	-0.982485
20	0.389165
20	-0.229432
22	-0.20611
24	-1.66166
24	1.04884
24	1.43236
24	-0.491735
26	-1.92964
26	1.47231
26	1.01003
-20	-0.0540842
-18	-0.168105
-16	-0.272945
-14	-0.0720454
-12	0.112777
-10	-0.649263
-10	0.825265
-8	-0.46963
-8	0.54125
-6	0.549447
-6	-0.609018
-4	0.40282
-2	-0.972251
-2	0.0569339
0	-0.77485
2	-0.768414
4	0.400198
6	-0.562172
8	-0.393312
10	-0.50252
12	-0.378533
14	0.779166
14	-0.384247
16	0.127523
18	0.712647
18	-0.527957
20	0.805159
20	-0.743486
22	-0.934649
22	0.235488
24	-1.24117
24	0.631353
26	-1.23955
-14	-0.6868
-14	0.779863
-12	-0.97764
-12	0.646919
-10	-1.13096
-10	0.729336
-8	0.931734
-8	-1.22673
-6	0.921356
-6	-0.994703
-4	1.06089
-4	-1.16846
-2	1.31947
-2	-1.23645
0	1.22865
0	-2.04676
2	-0.898834
2	1.36479
4	-0.736254
6	1.37293
8	-0.0192771
8	1.23398
10	0.700691
12	0.351569
14	0.153373
16	0.957993
16	-0.211445
16	1.5103
18	-0.276855
18	0.739169
18	1.44067
-17	-0.188553
-15	0.465578
-11	-0.575362
-9	-0.610092
-7	1.00174
-7	-0.771162
-3	-0.736855
-1	0.42612
-1	-0.653017
3	-0.971431
5	0.387914
7	0.503524
7	-0.733775
9	-1.21491
9	0.881449
11	1.07846
11	-0.389669
13	0.503899
15	0.499529
17	1.16829
17	0.159937
21	0.923868
23	0.863271
23	-1.77086
25	0.772164
27	0.655585
27	-0.495375
29	2.05565
29	-2.3642
-25	-0.209971
-23	-0.367706
-21	-0.540287
-19	-0.428851
-19	0.255242
-17	-0.489877
-17	0.429541
-15	-0.505254
-15	0.504718
-13	0.814091
-11	0.620446
-11	-1.08868
-9	0.698884
-9	-1.32506
-7	0.939009
-5	-1.38813
-3	0.345819
-3	-1.52801
-1	-1.46736
1	-1.4402
3	0.640183
5	0.433163
5	-0.964963
7	-0.460577
9	0.584142
11	-0.194648
13	0.855847
15	-0.629897
15	1.07013
19	-1.04798
21	-1.2252
21	0.631484
23	0.663721
25	1.28639
27	-1.51178
29	-1.54869
-14	-0.358364
-12	-0.406619
-10	0.121355
-8	-0.551956
-6	-0.668678
-6	0.0474558
-4	-0.614274
-2	-0.654886
-2	0.130148
0	-0.820599
2	-0.723839
2	0.668245
4	0.312759
4	-0.693852
6	0.011665
8	-0.30866
10	-0.538239
12	-0.544199
14	-0.703766
14	0.464821
16	0.309663
16	-0.541383
18	0.227755
18	-0.696476
20	-0.377397
22	-1.70925
22	-0.774715
24	-0.749211
24	0.569381
26	-0.688632
26	-1.76728
26	0.940802
28	-0.701105
28	-1.77807
28	1.32116
28	0.770446
30	-1.7467
30	-1.04526
30	1.19806
-14	0.422192
-12	0.233416
-10	0.0742425
-8	0.227473
-6	0.221621
-4	0.567193
-2	0.604452
0	0.936062
2	-0.66473
4	-0.664461
6	-0.479866
8	-0.00380034
8	0.831287
10	0.537207
12	0.198844
14	-0.703574
14	0.82943
16	-1.12361
18	-0.971178
20	-1.16304
22	-1.46143
-19	0.083559
-17	-0.07482
-15	-0.103258
-13	0.133372
-9	-0.644945
-7	-0.670463
-1	-1.18801
1	1.72078
5	-1.1055
7	-0.909364
9	-1.0471
11	0.807436
13	0.542754
15	0.973744
15	-0.262505
17	1.00851
17	0.312345
19	0.999863
19	-1.08566
-15	0.0255794
-13	0.0405001
-11	0.0254993
-9	-0.025835
-7	-0.166489
-5	0.55841
-3	0.763142
-1	-0.350757
-1	1.04262
1	0.938651
1	-0.600608
3	1.21484
5	-0.31565
5	0.893672
7	0.63768
9	0.502274
9	-0.257163
11	0.0051726
13	-0.676262
15	0.774534
15	-0.53659
17	-0.600406
17	0.637742
19	-0.844534
19	0.634328
21	1.20113
21	-0.422789
23	-0.354389
23	1.58185
25	-0.270078
29	-0.162184
29	-1.01237
31	0.34458
33	0.269829
35	-1.23652
35	2.0315
37	0.789337
41	-1.0847
-22	-0.253767
-20	-0.580846
-16	-0.527606
-14	-0.31685
-12	0.115073
-6	0.338491
-2	0.485083
0	-0.877872
0	0.821524
2	-0.859652
4	-0.541266
6	0.579435
8	0.270666
10	0.454706
14	0.162565
16	0.740443
18	-0.459262
18	0.546146
20	-0.891255
20	1.1225
22	-1.2888
24	-1.0856
24	-1.7756
24	1.39262
26	-1.88992
26	0.818801
-9	-0.0113264
-7	0.23807
-5	-0.582159
-3	0.221852
-3	-0.478279
-1	0.351081
1	0.670839
3	0.817133
3	-0.567249
7	0.0654494
9	0.302334
11	-0.428783
13	0.475183
15	-1.12181
15	0.436993
17	-1.20419
19	-1.64934
19	0.762738
21	-1.29845
23	0.972648
23	-1.53265
25	1.35366
-18	0.189527
-16	0.323397
-14	0.201522
-12	0.385506
-10	-0.270778
-8	0.427895
-6	0.547082
-6	-0.0772234
-4	0.661907
-2	0.58254
-2	-0.272549
0	-0.517098
2	-0.535471
2	0.693728
4	-0.532899
4	0.540518
6	-0.424333
8	-0.313948
10	-0.0316014
12	0.247883
14	0.122595
16	-0.19046
16	0.660638
18	-0.496407
18	0.735334
20	-0.54041
22	-0.752349
24	-0.724835
24	1.05898
26	-0.801781
26	1.13274
28	-0.986598
28	1.031
30	-1.43362
30	-0.193862
32	-1.0058
34	-1.43808
36	-1.66328
36	0.122543
38	-0.074059
38	-1.70142
40	-1.81478
40	0.0470952
40	1.90033
42	-1.70423
42	0.32284
-10	-0.36582
-10	0.40267
-8	-0.36947
-8	0.405111
-6	-0.307277
-4	-0.614781
-4	0.699679
-2	-0.687823
-2	0.931725
0	-0.8655
0	1.07947
2	-0.618891
2	1.00996
4	0.390817
6	0.261766
8	0.396047
10	-0.546213
10	0.77343
12	-0.308919
14	0.353793
18	-0.663116
18	0.109622
20	-0.700361
20	1.32852
22	1.44115
22	-1.12323
24	0.638889
24	-1.38013
24	1.65983
26	0.738463
26	-1.74381
28	-0.701842
-13	-0.10324
-11	-0.310433
-9	-0.0357241
-7	-0.101118
-5	0.23259
-3	0.091601
-1	-0.345393
1	0.665147
1	-0.341307
3	0.732236
3	-0.124254
5	-0.152722
5	0.476924
7	0.533679
9	-0.040616
11	0.23064
13	0.311424
15	0.385664
17	0.544234
17	-0.385694
19	-0.275439
21	0.432549
23	0.621191
25	1.02252
27	1.42202
29	1.39466
29	-0.614439
31	1.69831
31	-0.779673
31	0.380781
-19	-0.364956
-17	0.247984
-15	-0.382903
-13	-0.269693
-7	0.38661
-5	0.821295
1	1.03964
5	0.112773
7	-0.355254
9	0.73769
11	1.26897
13	-0.738068
13	1.02677
15	-0.539517
15	1.3879
17	-0.652402
17	1.26059
19	-0.774389
21	-0.851464
21	2.00147
23	-1.24708
23	2.29904
-10	0.00108692
-8	0.373781
-6	-0.293019
-6	0.426011
-2	0.329858
0	-0.447584
2	0.851846
4	-0.696368
6	0.659297
6	-0.340027
8	0.733056
8	-0.0444906
10	0.239708
12	0.0185797
14	0.237261
16	-0.234863
18	0.307557
18	-0.615358
20	-0.154351
22	0.357509
22	1.13767
24	0.16033
24	1.16668
26	-0.800108
28	-1.11267
30	0.560309
30	-0.753723
32	0.593238
-12	-0.141278
-10	-0.41645
-8	-0.296351
-6	0.201726
-4	0.451697
-4	-0.47846
-2	-0.731517
-2	0.516147
0	-0.891137
2	0.521174
4	-0.852575
4	0.558446
6	-0.269167
10	-0.390028
12	-0.542874
14	-0.887306
14	0.284581
16	-0.768207
20	0.281495
20	-0.57723
22	0.443145
24	-1.02644
[truncated: 9,072 more rows]

## Sheet: d
time (min)
6
10
4
4
8
2
2
2
8
6
10
6
12
4
2
8
8
0
6
0
2
2
2
-4
-2
4
-6
8
2
6
-10
6
10
4
0
4
4
12
8
6
4
6
6
6
4
4
6
8
2
4
14
4
8
-4
2
0
0
0
4
10
0
8
8
6
2
2
2
6
10
10
2
10
4
25
16
-2
6
8
6
2
2
12
8
2
0
-4
0
4
-2
2
4
10
0
14
12
8
10
10
2
6
6
4
10
6
0
2
4
4
8
0
2
6
14
14
2
6
6
6
4
8
2
8
0
-8
10
4
0
8
4
14
2
8
2
0
8
2
2
2
2
6
4
-4
6
6
6
4
8
2
4
12
8
-2
0
6
0
10
6
6
2
0
6
8
10
-4
4
8
14
6
6
4
2
8
12
2
10
2
6
8
0
2
4
8
8
4
4
4
4
2
-2
4
4
2
4
6
0
6
6
4
8
14
8
6
12
4
2
4
6
16
6
2
4
8
-2
4
10
4
2
6
4
4
0
-2
6
12
4
-2
2
8
6
4
4
0
10
4
6
6
6
2
8
14
2
6
4
10
0
12
8
4
12
6
10
4
8
4
4
2
-2
0
24
2
12
8
2
6
4
12
4
2
4
2
10
2
10
4
12
-4
2
2
20
18
4
6
-2
2
8
6
8
6
12
4
4
6
8
14
8
8
2
14
6
0
6
2
6
14
0
14
12
-2
4
0
-2
2
0
6
4
4
4
4
6
4
10
4
0
14
4
16
4
0
2
0
4
10
6
6
4
2
10
-2
10
2
8
4
4
4
14
2
12
8
10
12
20
-2
6
4
2
8
4
4
4
16
2
6
4
8
-2
2
8
12
4
6
22
-6
4
12
10
-2
4
6
4
-2
20
0
8
10
2
0
-2
4
2
6
6
6
0
4
0
2
6
2
2
2
10
0
2
6
-2
8
6
8
4
4
2
6
0
2
10
4
8
4
2
6
6
8
8
6
8
8
2
4
8
6
4
4
6
0
8
6
10
6
2
8
14
6
8
4
4
-2
8
6
0
2
8
4
16
4
4
4
0
10
4
0
10
2
2
2
-4
6
8
0
12
8
4
6
2
18
10
2
4
4
12
2
2
10
0
10
10
5
2
2
2
8
2
6
0
6
24
4
8
8
4
8
10
8
6
6
4
8
4
