# Supplementary material for: RecA finds homologous DNA by reduced dimensionality search
Source: Nature. 2021 Sep 1;597(7876):426–9. doi: 10.1038/s41586-021-03877-6 (PMC8443446; doi:10.1038/s41586-021-03877-6)
Supplement: Supplementary file 12 — Source Data Extended Data Fig. 5 [file 41586_2021_3877_MOESM12_ESM.xlsx]

## Sheet: c
time to half max CFP (min)	time to half max YFP (min)
18	20
15	12
14	11
16	14
19	18
11	9
17	17
12	8
6	6
27	26
21	18
17	11
11	9
13	10
17	19
14	13
11	12
12	10
22	18
10	8
9	6
15	14
8	5
14	13
10	8
16	15
15	14
20	18
14	10
9	7
7	7
11	7
19	18
11	8
10	8
21	19
15	12
13	13
14	10
19	19
19	17
19	16
15	11
17	14
17	15
10	9
10	8
8	4
8	4
27	26
18	11
15	10
13	10
9	7
12	10
22	16
16	11
9	6
9	7
23	19
6	6
26	20
14	11
8	8
14	14
18	16
14	12
16	14
8	5
16	12
16	12
19	17
10	8
19	14
17	14
9	6
12	10
14	11
17	14
16	15
22	13
16	13
14	12
14	11
12	10
20	18
8	6
24	12
17	13
15	13
14	14
14	13
15	12
13	11
16	13
15	15
11	9
12	8
12	9
20	19
22	20
13	10
26	21
8	6
17	15
21	21
15	11
19	18
8	5
9	8
12	10
14	12
17	15
18	17
12	10
24	23
15	13
10	9
10	8
12	10
9	8
10	9
20	11
18	13
20	15
15	12
24	10
38	38
12	10
10	9
10	7
13	10
18	15
20	18
14	10
10	8
9	7
14	12
15	15
13	10
16	14
19	17
13	11
11	9
15	13
12	5
10	7
11	10
18	20
14	12
12	10
15	7
11	9
21	18
14	12
30	27
11	10
18	16
16	14
9	7
7	6
16	12
13	11
12	8
15	7
24	21
16	16
18	16
13	8
23	23
19	24
15	12
24	19
29	27
17	15
16	12
15	12
13	9
23	11
7	7
9	7
21	18
7	7
14	11
26	27
9	7
8	7
12	11
9	8
9	7
11	9
12	10
10	8
15	15
14	13
10	7
14	12
10	9
16	14
8	6
14	13
18	10
11	9
17	15
58	28
18	17
15	13
16	11
10	7
17	14
12	10
17	14
14	13
18	14
18	16
15	13
17	12
21	20
19	17
15	5
14	11
12	10
14	12
18	16
22	20
20	17
15	14
18	18
17	25
15	13
12	10
16	12
10	7
12	7
11	10
9	8
18	19
20	10
13	12
10	9
12	11
12	11
10	8
12	10
8	6
13	11
13	11
11	8
16	16
21	9
18	13
12	10
10	9
19	15
14	13

## Sheet: d-e
recA lifetime (min)	YFP max increase (au)	CFP max increase (au)
7	194.761	28.2293
11	179.449	26.7388
8	213.478	50.8954
11	370.576	108.053
11	280.363	73.5786
11	276.751	75.7999
9	153.656	35.1124
10	152.072	44.2513
8	243.469	94.273
9	82.4255	67.4593
14	419.011	107.091
11	242.718	64.6167
10	176.98	39.2767
7	456.18	135.098
5	78.0928	26.7458
7	84.9352	35.4407
10	187.617	71.5995
9	131.681	20.1638
7	139.714	48.6381
16	207.966	92.6424
8	138.192	43.081
6	367.375	161.73
9	157.521	52.9442
8	60.0962	28.8101
5	334.657	86.5624
11	241.787	83.3772
8	258.957	153.511
11	177.91	50.9722
7	106.73	53.7701
10	131.085	64.9554
8	208.826	48.6571
8	226.443	28.625
17	241.896	41.4512
9	35.9031	24.851
7	192.003	57.7945
12	248.103	49.1843
8	383.661	90.6622
9	221.466	62.3905
6	121.79	58.0456
8	9.35136	25.2985
7	120.512	49.052
9	148.335	45.6342
7	219.638	49.4599
8	280.123	49.5965
10	169.237	36.6302
10	150.204	23.7987
7	110.265	33.1779
8	307.21	80.4211
7	93.4667	28.3275
6	169.293	49.2851
8	164.086	44.8701
6	67.7515	22.7764
9	256.407	61.118
7	214.141	51.4708
6	198.255	48.5882
18	282.544	89.9009
8	197.343	85.1405
11	322.435	73.3464
7	117.37	43.13
6	115.203	35.9088
9	83.5569	31.1881
8	158.728	63.9386
10	312.251	72.1242
9	218.32	69.1001
11	127.405	49.3237
13	336.947	66.629
15	215.543	67.3219
8	74.724	27.3943
5	73.7966	28.2416
6	153.631	37.1609
10	136.798	65.3191
8	172.482	26.2422
5	174.796	67.2839
9	151.726	46.175
11	166.915	31.7068
5	261.415	134.669
13	266.981	55.2899
10	224.256	73.5667
12	295.556	123.638
8	190.539	83.9987
10	89.8751	38.107
14	175.762	36.1329
13	370.597	118.737
6	138.154	34.5485
13	304.197	106.027
10	89.8016	21.2836
22	338.604	150.65
6	137.309	36.7219
8	194.507	28.0708
17	421.323	109.894
12	198.947	78.9235
10	254.981	56.2876
16	356.817	90.0619
9	205.759	58.8246
4	118.174	50.4175
8	226.093	99.5769
10	320.361	71.5135
10	297.908	85.1315
10	167.993	28.437
7	207.716	65.6483
10	205.782	54.3605
10	157.296	32.8118
11	209.874	88.6488
11	20.4525	95.823
7	236.845	64.1412
10	188.843	57.2298
9	162.57	81.9947
9	221.134	35.5087
7	150.743	46.3728
11	139.914	42.2927
6	126.12	36.3035
11	383.107	72.5253
9	586.476	277.686
9	159.667	34.4064
6	188.034	42.2977
6	99.2877	54.3442
8	188.416	36.8183
12	202.285	73.6478
7	162.064	40.7863
12	333.959	83.5249
11	276.006	104.655
13	198.023	68.1533
14	231.804	64.6098
14	416.394	80.6981
11	157.554	53.4936
7	333.726	93.5014
8	140.326	27.3564
5	143.691	31.8368
10	341.111	105.33
8	110.721	32.5134
7	126.154	35.7303
8	242.286	58.8856
5	99.8824	29.4354
4	254.745	62.711
7	141.769	45.7952
11	259.039	39.7447
6	200.579	27.5886
8	140.803	59.2612
9	172.751	44.7018
6	136.291	36.5034
10	361.778	175.093
10	459.167	103.706
9	153.68	45.8881
7	103.34	49.4486
11	157.786	62.2156
6	165.584	23.415
4	114.504	30.042
8	114.103	26.7194
13	254.765	52.3584
11	275.334	69.9283
9	317.97	32.4337
6	231.32	95.1036
12	253.824	87.4129
15	485.593	96.2807
16	361.435	90.2052
6	60.044	25.5943
7	149.533	54.3685
6	152.092	67.0647
7	257.543	33.9715
9	167.938	24.6074
7	95.421	31.687
7	119.897	41.3622
9	285.166	76.3679
7	204.355	47.9427
9	197.898	47.9774
11	154.193	31.6186
8	106.803	37.4587
4	145.632	29.6862
7	136.693	63.2952
4	54.7318	22.8473
6	114.422	39.4924
7	189.721	41.2119
7	201.319	56.6598
7	203.292	28.6316
6	110.55	40.7963
9	224.175	68.1694
8	263.658	58.577
10	364.542	92.0641
21	250.942	81.7748
7	119.832	22.9466
7	113.485	18.7484
8	594.209	230.547
11	135.193	58.2014
17	471.155	163.139
11	201.659	69.663
8	150.363	44.5981
12	445.521	106.342
4	140.526	23.9612
4	173.379	54.3151
16	340.285	77.2014
9	299.688	80.3196
9	314.733	74.8532
13	330.153	62.618
10	323.002	79.4666
11	303.434	111.48
10	543.287	175.279
5	185.886	34.7839
7	216.537	77.9347
11	187.6	81.6218
5	72.6575	67.61
9	79.8108	59.8154
8	266.116	66.488
9	178.885	57.3018
11	157.63	34.0837
11	335.184	70.5937
13	165.106	35.4869
11	242.191	34.697
7	240.268	47.3344
6	126.745	57.4333
8	226.408	49.7821
7	186.743	55.581
7	216.759	70.0953
10	141.259	39.3353
9	326.067	66.968
6	311.212	94.7723
5	348.859	39.1871
9	97.2569	18.7216
9	143.338	42.7667
8	329.486	79.351
7	174.759	37.0019
10	173.554	39.3476
9	189.335	40.679
5	119.849	32.2349
5	114.979	32.9446
17	451.544	187.152
7	114.074	30.0718
9	145.92	47.7578
7	149.501	35.4269
8	101.727	32.0264
7	315.308	51.9447
12	185.045	54.3184
5	178.39	40.2692
12	188.763	85.9996
7	160.707	38.2619
6	138.32	29.7333
5	117.826	28.487
7	95.4821	28.6318
7	160.158	42.3691
8	159.068	33.287
7	125.642	46.2039
7	133.755	36.7492
8	246.219	50.9306
6	246.061	64.6899
10	207.567	51.7927
9	136.053	38.052
8	293.863	70.5885
5	140.395	20.7279
10	203.774	37.4845
11	225.778	74.5461
6	149.481	27.8983
23	283.085	63.5972
7	194.247	44.7808
7	155.253	44.2438
10	285.752	39.1858
8	203.509	41.9761
11	311.351	78.3977
11	304.441	90.73
4	135.804	29.5752
5	192.981	36.837
9	265.403	62.3218
4	191.399	30.0184
10	129.846	24.2749
9	215.545	64.3773
8	220.284	27.5342
8	205.535	52.4798
10	173.125	30.7714
10	297.871	52.3656
5	212.497	65.451
6	161.103	44.5245
6	118.264	46.7523
8	179.917	41.6854
5	175.809	39.5894
9	260.032	54.5296
14	161.012	54.1018
9	121.133	0
8	101.449	31.5246
12	242.783	57.7062
6	245.854	83.0997
7	136.6	25.516
10	186.08	48.7059
6	117.78	25.8769
12	188.847	53.0773
7	100.088	15.1376
9	195.626	58.1497
12	268.365	61.5764
9	213.336	154.296
13	298.156	65.6263
8	130.63	17.897
16	328.948	106.215
6	164.518	44.4932
6	106.85	23.4361
5	112.03	29.8936
5	162.322	26.4749
6	360.499	125.575
13	84.5969	24.361
8	133.141	50.2719
8	168.713	33.837
1	389.026	63.9446
11	152.106	35.9787
12	324.248	120.71
12	237.148	84.8474
11	120.927	34.3449
6	123.711	29.6639
8	139.11	17.4933
9	149.723	65.7064
9	217.985	37.0723
5	91.9707	35.817
10	199.093	19.7367
7	116.01	41.1783
8	128.528	53.7948
8	163.744	26.5374
12	204.835	78.7242
7	217.942	54.4491
8	186.863	85.4396
10	166.808	52.0772
13	131.953	138.995
9	211.419	24.6123
7	213.393	69.6168
4	121.825	24.2317
9	426.218	123.945
9	48.0426	70.9388
6	82.1125	23.7669
6	117.336	54.655
8	104.748	65.4214
11	166.936	37.4026
5	207.643	41.4408
12	216.658	68.1391
16	305.387	63.9051
6	160.668	58.2434
11	215.285	77.9783
9	305.609	101.128
9	139.502	29.5684
5	158.509	60.0102
11	135.886	49.7103
10	120.808	21.0737
9	147.828	42.3272
7	187.765	47.2484
8	154.919	40.668
8	152.802	38.1613
11	280.935	53.0873
12	340.533	93.519
6	97.7404	21.3688
6	196.605	54.1499
4	66.1524	33.7661
7	109.669	29.3588
11	182.403	48.3512
8	437.371	121.123
8	316.348	54.9127
9	326.61	43.7819
11	222.922	35.0515
7	118.681	33.2713
10	159.163	35.1843
6	106.226	34.994
10	69.0875	24.374
8	294.624	83.8959
5	107.892	21.283
8	253.061	57.3215
7	160.186	47.8756

## Sheet: f
fraction	genotype	FOV	time (min)	experiment replicate
0.00961538	wt'	1	1	1
0.0115385	wt'	1	2	1
0.0151229	wt'	1	3	1
0.0148423	wt'	1	4	1
0.010989	wt'	1	5	1
0.00722022	wt'	1	6	1
0.00888099	wt'	1	7	1
0.00696864	wt'	1	8	1
0.0119658	wt'	1	9	1
0.0152542	wt'	1	10	1
0.00995025	wt'	1	11	1
0.0228758	wt'	1	12	1
0.0306452	wt'	1	13	1
0.0331754	wt'	1	14	1
0.0458136	wt'	1	15	1
0.0469484	wt'	1	16	1
0.0566929	wt'	1	17	1
0.0557325	wt'	1	18	1
0.0610932	wt'	1	19	1
0.0621019	wt'	1	20	1
0.0725552	wt'	1	21	1
0.0653907	wt'	1	22	1
0.0657051	wt'	1	23	1
0.070626	wt'	1	24	1
0.0646688	wt'	1	25	1
0.0753205	wt'	1	26	1
0.0828025	wt'	1	27	1
0.0667727	wt'	1	28	1
0.0551181	wt'	1	29	1
0.0517241	wt'	1	30	1
0.0537125	wt'	1	31	1
0.0634921	wt'	1	32	1
0.0554675	wt'	1	33	1
0.0616114	wt'	1	34	1
0.0648734	wt'	1	35	1
0.0535433	wt'	1	36	1
0.0352564	wt'	1	37	1
0.0464744	wt'	1	38	1
0.0224719	wt'	1	39	1
0.0261011	wt'	1	40	1
0.0230643	wt'	1	41	1
0.0285235	wt'	1	42	1
0.0320405	wt'	1	43	1
0.0339559	wt'	1	44	1
0.0322581	wt'	1	45	1
0.0307167	wt'	1	46	1
0.0288136	wt'	1	47	1
0.0273038	wt'	1	48	1
0.0153584	wt'	1	49	1
0.0224913	wt'	1	50	1
0.0311419	wt'	1	51	1
0.0294627	wt'	1	52	1
0.0244755	wt'	1	53	1
0.0210896	wt'	1	54	1
0.0193662	wt'	1	55	1
0.00880282	wt'	1	56	1
0.0265487	wt'	1	57	1
0.022807	wt'	1	58	1
0.0176056	wt'	1	59	1
0.019469	wt'	1	60	1
0.0196078	wt'	1	61	1
0.024911	wt'	1	62	1
0.0123239	wt'	1	63	1
0.0263158	wt'	1	64	1
0.0157895	wt'	1	65	1
0.0190972	wt'	1	66	1
0.0210158	wt'	1	67	1
0.0193662	wt'	1	68	1
0.0139373	wt'	1	69	1
0.0224138	wt'	1	70	1
0.0189003	wt'	1	71	1
0.0224525	wt'	1	72	1
0.012069	wt'	1	73	1
0.010453	wt'	1	74	1
0.0121528	wt'	1	75	1
0.0158172	wt'	1	76	1
0.0140845	wt'	1	77	1
0.0069808	wt'	1	78	1
0.0103806	wt'	1	79	1
0.0121951	wt'	1	80	1
0.0212389	wt'	1	81	1
0.0106762	wt'	1	82	1
0.0195382	wt'	1	83	1
0.0228873	wt'	1	84	1
0.0176367	wt'	1	85	1
0.0175747	wt'	1	86	1
0.0122164	wt'	1	87	1
0.0123023	wt'	1	88	1
0.0155709	wt'	1	89	1
0.012069	wt'	1	90	1
0.0156522	wt'	1	91	1
0.0141343	wt'	1	92	1
0.0124334	wt'	1	93	1
0.0157618	wt'	1	94	1
0.0192644	wt'	1	95	1
0.013986	wt'	1	96	1
0.0104712	wt'	1	97	1
0.0121951	wt'	1	98	1
0.0121951	wt'	1	99	1
0.0176056	wt'	1	100	1
0.0106195	wt'	1	101	1
0.0142096	wt'	1	102	1
0.00888099	wt'	1	103	1
0.00700525	wt'	1	104	1
0.00706714	wt'	1	105	1
0.00525394	wt'	1	106	1
0.00881834	wt'	1	107	1
0.0070922	wt'	1	108	1
0.0107914	wt'	1	109	1
0.00547445	wt'	1	110	1
0	wt'	1	111	1
0.00545455	wt'	1	112	1
0.00729927	wt'	1	113	1
0.00914077	wt'	1	114	1
0	wt'	1	115	1
0.00183824	wt'	1	116	1
0.00367647	wt'	1	117	1
0.00547445	wt'	1	118	1
0.00558659	wt'	1	119	1
0.00185185	wt'	1	120	1
0.0127971	wt'	1	121	1
0.0145719	wt'	1	122	1
0.0145191	wt'	1	123	1
0.0108696	wt'	1	124	1
0.0108696	wt'	1	125	1
0.0126354	wt'	1	126	1
0.00539568	wt'	1	127	1
0.00899281	wt'	1	128	1
0.0125899	wt'	1	129	1
0.0106952	wt'	1	130	1
0.00713012	wt'	1	131	1
0.00884956	wt'	1	132	1
0.00715564	wt'	1	133	1
0.0107914	wt'	1	134	1
0.00907441	wt'	1	135	1
0.00719424	wt'	1	136	1
0.00722022	wt'	1	137	1
0.00892857	wt'	1	138	1
0.0105263	wt'	1	139	1
0.0141093	wt'	1	140	1
0.0124113	wt'	1	141	1
0.0107527	wt'	1	142	1
0.00541516	wt'	1	143	1
0.00544465	wt'	1	144	1
0.00544465	wt'	1	145	1
0.00731261	wt'	1	146	1
0.00922509	wt'	1	147	1
0.0166667	wt'	1	148	1
0.00747664	wt'	1	149	1
0.00371058	wt'	1	150	1
0.00746269	wt'	1	151	1
0.00932836	wt'	1	152	1
0.0113422	wt'	1	153	1
0.0131579	wt'	1	154	1
0.0113422	wt'	1	155	1
0.00749064	wt'	1	156	1
0.00750469	wt'	1	157	1
0.00922509	wt'	1	158	1
0.00729927	wt'	1	159	1
0.00915751	wt'	1	160	1
0.00366972	wt'	1	161	1
0.00365631	wt'	1	162	1
0.00902527	wt'	1	163	1
0.00905797	wt'	1	164	1
0.0107527	wt'	1	165	1
0.0106762	wt'	1	166	1
0.0106195	wt'	1	167	1
0.00529101	wt'	1	168	1
0.0070922	wt'	1	169	1
0.00176991	wt'	1	170	1
0.00530035	wt'	1	171	1
0.00713012	wt'	1	172	1
0.00540541	wt'	1	173	1
0.00896057	wt'	1	174	1
0.00178571	wt'	1	175	1
0.008726	wt'	1	176	1
0.00528169	wt'	1	177	1
0.00353982	wt'	1	178	1
0.00351494	wt'	1	179	1
0.0088968	wt'	1	180	1
0.0071048	wt'	1	181	1
0.0152091	wt'	2	1	1
0.0171103	wt'	2	2	1
0.0221811	wt'	2	3	1
0.00549451	wt'	2	4	1
0.00180505	wt'	2	5	1
0.0106007	wt'	2	6	1
0.00877193	wt'	2	7	1
0.010453	wt'	2	8	1
0.0103093	wt'	2	9	1
0.0153322	wt'	2	10	1
0.0169779	wt'	2	11	1
0.0202703	wt'	2	12	1
0.0233723	wt'	2	13	1
0.0263591	wt'	2	14	1
0.0275974	wt'	2	15	1
0.0324149	wt'	2	16	1
0.0409836	wt'	2	17	1
0.0434084	wt'	2	18	1
0.0433387	wt'	2	19	1
0.0509554	wt'	2	20	1
0.0574163	wt'	2	21	1
0.0602219	wt'	2	22	1
0.0630915	wt'	2	23	1
0.0651828	wt'	2	24	1
0.0507937	wt'	2	25	1
0.0522979	wt'	2	26	1
0.0347003	wt'	2	27	1
0.0362776	wt'	2	28	1
0.031746	wt'	2	29	1
0.0423197	wt'	2	30	1
0.0365079	wt'	2	31	1
0.0534591	wt'	2	32	1
0.0408163	wt'	2	33	1
0.0394945	wt'	2	34	1
0.0398724	wt'	2	35	1
0.0321027	wt'	2	36	1
0.0290323	wt'	2	37	1
0.0291262	wt'	2	38	1
0.0277325	wt'	2	39	1
0.0326797	wt'	2	40	1
0.0245499	wt'	2	41	1
0.0245902	wt'	2	42	1
0.0215232	wt'	2	43	1
0.0216667	wt'	2	44	1
0.0166945	wt'	2	45	1
0.0150502	wt'	2	46	1
0.0183639	wt'	2	47	1
0.0167785	wt'	2	48	1
0.0234506	wt'	2	49	1
0.0268456	wt'	2	50	1
0.0253378	wt'	2	51	1
0.0368509	wt'	2	52	1
0.0296053	wt'	2	53	1
0.0284281	wt'	2	54	1
0.0358974	wt'	2	55	1
0.0375427	wt'	2	56	1
0.0338983	wt'	2	57	1
0.0340136	wt'	2	58	1
0.0238095	wt'	2	59	1
0.0222603	wt'	2	60	1
0.0255973	wt'	2	61	1
0.0154639	wt'	2	62	1
0.0224138	wt'	2	63	1
0.0329289	wt'	2	64	1
0.0239726	wt'	2	65	1
0.0222985	wt'	2	66	1
0.0171527	wt'	2	67	1
0.0153322	wt'	2	68	1
0.0221088	wt'	2	69	1
0.0172712	wt'	2	70	1
0.0137931	wt'	2	71	1
0.0102916	wt'	2	72	1
0.0136752	wt'	2	73	1
0.0189003	wt'	2	74	1
0.0120275	wt'	2	75	1
0.015411	wt'	2	76	1
0.0171233	wt'	2	77	1
0.0189655	wt'	2	78	1
0.0190311	wt'	2	79	1
0.00687285	wt'	2	80	1
0.00863558	wt'	2	81	1
0.0138889	wt'	2	82	1
0.015625	wt'	2	83	1
0.00531915	wt'	2	84	1
0.0123239	wt'	2	85	1
0.00868056	wt'	2	86	1
0.0104348	wt'	2	87	1
0.00522648	wt'	2	88	1
0.0103986	wt'	2	89	1
0.00696864	wt'	2	90	1
0.00865052	wt'	2	91	1
0.0139616	wt'	2	92	1
0.0121107	wt'	2	93	1
0.0120898	wt'	2	94	1
0.0170648	wt'	2	95	1
0.0102389	wt'	2	96	1
0.0153584	wt'	2	97	1
0.010274	wt'	2	98	1
0.0189983	wt'	2	99	1
0.0104348	wt'	2	100	1
0.0104712	wt'	2	101	1
0.0103986	wt'	2	102	1
0.0139616	wt'	2	103	1
0.0121951	wt'	2	104	1
0.0104895	wt'	2	105	1
0.00883392	wt'	2	106	1
0.00178571	wt'	2	107	1
0.00178571	wt'	2	108	1
0.00176678	wt'	2	109	1
0.00530035	wt'	2	110	1
0.0036036	wt'	2	111	1
0.00719424	wt'	2	112	1
0.00713012	wt'	2	113	1
0.00530973	wt'	2	114	1
0.00353982	wt'	2	115	1
0.0107143	wt'	2	116	1
0.0071048	wt'	2	117	1
0.00711744	wt'	2	118	1
0.0125448	wt'	2	119	1
0.00892857	wt'	2	120	1
0.0071048	wt'	2	121	1
0.00535714	wt'	2	122	1
0.0071048	wt'	2	123	1
0.00714286	wt'	2	124	1
0.00356506	wt'	2	125	1
0.00704225	wt'	2	126	1
0.00701754	wt'	2	127	1
0.00706714	wt'	2	128	1
0.00530973	wt'	2	129	1
0.0053286	wt'	2	130	1
0.00358423	wt'	2	131	1
0.0108108	wt'	2	132	1
0.0144404	wt'	2	133	1
0.0143627	wt'	2	134	1
0.0126354	wt'	2	135	1
0.016129	wt'	2	136	1
0.00897666	wt'	2	137	1
0.00900901	wt'	2	138	1
0.003663	wt'	2	139	1
0.00540541	wt'	2	140	1
0.00362976	wt'	2	141	1
0.00912409	wt'	2	142	1
0.00915751	wt'	2	143	1
0.0127971	wt'	2	144	1
0.0128676	wt'	2	145	1
0.00912409	wt'	2	146	1
0.00912409	wt'	2	147	1
0.00884956	wt'	2	148	1
0.00724638	wt'	2	149	1
0.00537634	wt'	2	150	1
0.0106383	wt'	2	151	1
0.0106952	wt'	2	152	1
0.0088968	wt'	2	153	1
0.0070922	wt'	2	154	1
0.0140351	wt'	2	155	1
0.010453	wt'	2	156	1
0.0123675	wt'	2	157	1
0.0104895	wt'	2	158	1
0.0159011	wt'	2	159	1
0.00880282	wt'	2	160	1
0.00530973	wt'	2	161	1
0.0106195	wt'	2	162	1
0.0143113	wt'	2	163	1
0.0196078	wt'	2	164	1
0.0195382	wt'	2	165	1
0.0161002	wt'	2	166	1
0.0145191	wt'	2	167	1
0.010989	wt'	2	168	1
0.00917431	wt'	2	169	1
0.00547445	wt'	2	170	1
0.00731261	wt'	2	171	1
0.00742115	wt'	2	172	1
0.0110906	wt'	2	173	1
0.0111524	wt'	2	174	1
0.0128205	wt'	2	175	1
0.0129151	wt'	2	176	1
0.00905797	wt'	2	177	1
0.00905797	wt'	2	178	1
0.00724638	wt'	2	179	1
0.00535714	wt'	2	180	1
0.00359712	wt'	2	181	1
0.00582524	wt'	3	1	1
0.00970874	wt'	3	2	1
0.00766284	wt'	3	3	1
0.0112782	wt'	3	4	1
0.0148423	wt'	3	5	1
0.00915751	wt'	3	6	1
0.0107143	wt'	3	7	1
0.0123894	wt'	3	8	1
0.0105079	wt'	3	9	1
0.010453	wt'	3	10	1
0.0119863	wt'	3	11	1
0.0152027	wt'	3	12	1
0.00995025	wt'	3	13	1
0.019544	wt'	3	14	1
0.0288925	wt'	3	15	1
0.0422078	wt'	3	16	1
0.0483871	wt'	3	17	1
0.0534846	wt'	3	18	1
0.0517799	wt'	3	19	1
0.0560897	wt'	3	20	1
0.0570523	wt'	3	21	1
0.0554675	wt'	3	22	1
0.0620032	wt'	3	23	1
0.0566038	wt'	3	24	1
0.0519685	wt'	3	25	1
0.0631912	wt'	3	26	1
0.056338	wt'	3	27	1
0.0503145	wt'	3	28	1
0.0507937	wt'	3	29	1
0.0566038	wt'	3	30	1
0.0490506	wt'	3	31	1
0.0573248	wt'	3	32	1
0.0397456	wt'	3	33	1
0.0302067	wt'	3	34	1
0.0347003	wt'	3	35	1
0.039557	wt'	3	36	1
0.0399361	wt'	3	37	1
0.0290323	wt'	3	38	1
0.0323625	wt'	3	39	1
0.0230263	wt'	3	40	1
0.0164745	wt'	3	41	1
0.0268007	wt'	3	42	1
0.0268908	wt'	3	43	1
0.0169205	wt'	3	44	1
0.0237288	wt'	3	45	1
0.0224525	wt'	3	46	1
0.020979	wt'	3	47	1
0.0210896	wt'	3	48	1
0.0157618	wt'	3	49	1
0.0191638	wt'	3	50	1
0.0121739	wt'	3	51	1
0.0157343	wt'	3	52	1
0.0208696	wt'	3	53	1
0.0259965	wt'	3	54	1
0.0246046	wt'	3	55	1
0.028169	wt'	3	56	1
0.0174825	wt'	3	57	1
0.0175131	wt'	3	58	1
0.0104895	wt'	3	59	1
0.00859107	wt'	3	60	1
0.0102041	wt'	3	61	1
0.0171233	wt'	3	62	1
0.020654	wt'	3	63	1
0.0154374	wt'	3	64	1
0.00677966	wt'	3	65	1
0.00857633	wt'	3	66	1
0.015411	wt'	3	67	1
0.0222603	wt'	3	68	1
0.0221088	wt'	3	69	1
0.0170358	wt'	3	70	1
0.0154905	wt'	3	71	1
0.0191304	wt'	3	72	1
0.0175131	wt'	3	73	1
0.020979	wt'	3	74	1
0.0282187	wt'	3	75	1
0.0193662	wt'	3	76	1
0.0196078	wt'	3	77	1
0.0179533	wt'	3	78	1
0.0235507	wt'	3	79	1
0.0216216	wt'	3	80	1
0.0271739	wt'	3	81	1
0.0198915	wt'	3	82	1
0.0145191	wt'	3	83	1
0.0163339	wt'	3	84	1
0.0163934	wt'	3	85	1
0.0127273	wt'	3	86	1
0.0144928	wt'	3	87	1
0.0127971	wt'	3	88	1
0.00915751	wt'	3	89	1
0.0182815	wt'	3	90	1
0.00362976	wt'	3	91	1
0.0126812	wt'	3	92	1
0.00366972	wt'	3	93	1
0.00543478	wt'	3	94	1
0.0108303	wt'	3	95	1
0.00716846	wt'	3	96	1
0.0106572	wt'	3	97	1
0.0142349	wt'	3	98	1
0.0159858	wt'	3	99	1
0.0106195	wt'	3	100	1
0.0142602	wt'	3	101	1
0.0088968	wt'	3	102	1
0.00535714	wt'	3	103	1
0.00537634	wt'	3	104	1
0.00179856	wt'	3	105	1
0.00180832	wt'	3	106	1
0.00551471	wt'	3	107	1
0.00910747	wt'	3	108	1
0.0127971	wt'	3	109	1
0.0165441	wt'	3	110	1
0.00744879	wt'	3	111	1
0.011215	wt'	3	112	1
0.0130841	wt'	3	113	1
0.0131579	wt'	3	114	1
0.00556586	wt'	3	115	1
0.00747664	wt'	3	116	1
0.00573614	wt'	3	117	1
0.0075188	wt'	3	118	1
0.00564972	wt'	3	119	1
0.00738007	wt'	3	120	1
0.00549451	wt'	3	121	1
0.0163934	wt'	3	122	1
0.016158	wt'	3	123	1
0.0107914	wt'	3	124	1
0.00713012	wt'	3	125	1
0.00539568	wt'	3	126	1
0.00892857	wt'	3	127	1
0.00718133	wt'	3	128	1
0.00357782	wt'	3	129	1
0.00896057	wt'	3	130	1
0.00180505	wt'	3	131	1
0.00537634	wt'	3	132	1
0.0106762	wt'	3	133	1
0.00179211	wt'	3	134	1
0.00351494	wt'	3	135	1
0.00529101	wt'	3	136	1
0.00886525	wt'	3	137	1
0.0124555	wt'	3	138	1
0.0106952	wt'	3	139	1
0.00536673	wt'	3	140	1
0.00181159	wt'	3	141	1
0	wt'	3	142	1
0.00184502	wt'	3	143	1
0.00371058	wt'	3	144	1
0.00376648	wt'	3	145	1
0.00377358	wt'	3	146	1
0.0133843	wt'	3	147	1
0.00381679	wt'	3	148	1
0.00760456	wt'	3	149	1
0.0133588	wt'	3	150	1
0.00759013	wt'	3	151	1
0.0150376	wt'	3	152	1
0.011215	wt'	3	153	1
0.0149813	wt'	3	154	1
0.0131332	wt'	3	155	1
0.0110906	wt'	3	156	1
0.010929	wt'	3	157	1
0.010772	wt'	3	158	1
0.00724638	wt'	3	159	1
0.005386	wt'	3	160	1
0.00715564	wt'	3	161	1
0.00536673	wt'	3	162	1
0.00531915	wt'	3	163	1
0.0070922	wt'	3	164	1
0.0071048	wt'	3	165	1
0.0070922	wt'	3	166	1
0.00891266	wt'	3	167	1
0.005386	wt'	3	168	1
0.00359712	wt'	3	169	1
0.00359712	wt'	3	170	1
0.00362976	wt'	3	171	1
0.00363636	wt'	3	172	1
0.00182482	wt'	3	173	1
0.00185185	wt'	3	174	1
0.00187266	wt'	3	175	1
0.00187617	wt'	3	176	1
0.00186567	wt'	3	177	1
0.00371058	wt'	3	178	1
0.00557621	wt'	3	179	1
0.00367647	wt'	3	180	1
0.00378072	wt'	3	181	1
0.00588235	wt'	4	1	1
0.00784314	wt'	4	2	1
0.00959693	wt'	4	3	1
0.0037594	wt'	4	4	1
0.0111524	wt'	4	5	1
0.0127737	wt'	4	6	1
0.0125673	wt'	4	7	1
0.0173611	wt'	4	8	1
0.0205128	wt'	4	9	1
0.0202361	wt'	4	10	1
0.0183639	wt'	4	11	1
0.0243506	wt'	4	12	1
0.0254777	wt'	4	13	1
0.0332278	wt'	4	14	1
0.0357698	wt'	4	15	1
0.049459	wt'	4	16	1
0.0523883	wt'	4	17	1
0.057187	wt'	4	18	1
0.0514821	wt'	4	19	1
0.0596546	wt'	4	20	1
0.0675039	wt'	4	21	1
0.0597484	wt'	4	22	1
0.0616114	wt'	4	23	1
0.0558214	wt'	4	24	1
0.0625	wt'	4	25	1
0.0548387	wt'	4	26	1
0.043131	wt'	4	27	1
0.0472313	wt'	4	28	1
0.0358891	wt'	4	29	1
0.0376432	wt'	4	30	1
0.0363036	wt'	4	31	1
0.0397351	wt'	4	32	1
0.0396694	wt'	4	33	1
0.0347682	wt'	4	34	1
0.0364238	wt'	4	35	1
0.0351759	wt'	4	36	1
0.04	wt'	4	37	1
0.0371622	wt'	4	38	1
0.0423729	wt'	4	39	1
0.042735	wt'	4	40	1
0.0291096	wt'	4	41	1
0.04	wt'	4	42	1
0.0365854	wt'	4	43	1
0.0311419	wt'	4	44	1
0.0280702	wt'	4	45	1
0.0335689	wt'	4	46	1
0.0300885	wt'	4	47	1
0.0300353	wt'	4	48	1
0.0318584	wt'	4	49	1
0.021164	wt'	4	50	1
0.0278746	wt'	4	51	1
0.0243902	wt'	4	52	1
0.017331	wt'	4	53	1
0.0384615	wt'	4	54	1
0.032872	wt'	4	55	1
0.0222222	wt'	4	56	1
0.0238501	wt'	4	57	1
0.0254237	wt'	4	58	1
0.0186441	wt'	4	59	1
0.0306122	wt'	4	60	1
0.0170358	wt'	4	61	1
0.00851789	wt'	4	62	1
0.015411	wt'	4	63	1
0.0102916	wt'	4	64	1
0.0121528	wt'	4	65	1
0.0190641	wt'	4	66	1
0.0189983	wt'	4	67	1
0.0192644	wt'	4	68	1
0.0192308	wt'	4	69	1
0.0227671	wt'	4	70	1
0.0191304	wt'	4	71	1
0.0190641	wt'	4	72	1
0.0262238	wt'	4	73	1
0.0160428	wt'	4	74	1
0.0126812	wt'	4	75	1
0.0108499	wt'	4	76	1
0.0143885	wt'	4	77	1
0.0125224	wt'	4	78	1
0.0143627	wt'	4	79	1
0.0195035	wt'	4	80	1
0.019469	wt'	4	81	1
0.015873	wt'	4	82	1
0.0123457	wt'	4	83	1
0.0105448	wt'	4	84	1
0.0123894	wt'	4	85	1
0.00892857	wt'	4	86	1
0.0142602	wt'	4	87	1
0.0160714	wt'	4	88	1
0.0176367	wt'	4	89	1
0.0178253	wt'	4	90	1
0.0142349	wt'	4	91	1
0.0107527	wt'	4	92	1
0.0161871	wt'	4	93	1
0.00541516	wt'	4	94	1
0.0126354	wt'	4	95	1
0.00181818	wt'	4	96	1
0.00732601	wt'	4	97	1
0.00924214	wt'	4	98	1
0.012939	wt'	4	99	1
0.0092081	wt'	4	100	1
0.00910747	wt'	4	101	1
0.0183824	wt'	4	102	1
0.0295203	wt'	4	103	1
0.0220183	wt'	4	104	1
0.0220994	wt'	4	105	1
0.012963	wt'	4	106	1
0.0240741	wt'	4	107	1
0.0203704	wt'	4	108	1
0.0128205	wt'	4	109	1
0.0165138	wt'	4	110	1
0.0147059	wt'	4	111	1
0.0128205	wt'	4	112	1
0.00917431	wt'	4	113	1
0.00912409	wt'	4	114	1
0.0129151	wt'	4	115	1
0.00364299	wt'	4	116	1
0.00542495	wt'	4	117	1
0.0108108	wt'	4	118	1
0.0144404	wt'	4	119	1
0.0125673	wt'	4	120	1
0.00536673	wt'	4	121	1
0.00894454	wt'	4	122	1
0.0124777	wt'	4	123	1
0.00894454	wt'	4	124	1
0.00719424	wt'	4	125	1
0.0144144	wt'	4	126	1
0.0108303	wt'	4	127	1
0.0126582	wt'	4	128	1
0.00545455	wt'	4	129	1
0.00739372	wt'	4	130	1
0.0094162	wt'	4	131	1
0.0113422	wt'	4	132	1
0.00570342	wt'	4	133	1
0.0056391	wt'	4	134	1
0	wt'	4	135	1
0.00188324	wt'	4	136	1
0.00557621	wt'	4	137	1
0.00375235	wt'	4	138	1
0.00743494	wt'	4	139	1
0.00917431	wt'	4	140	1
0.0110294	wt'	4	141	1
0.00729927	wt'	4	142	1
0.010989	wt'	4	143	1
0.0110092	wt'	4	144	1
0.00922509	wt'	4	145	1
0.0111524	wt'	4	146	1
0.00739372	wt'	4	147	1
0.00367647	wt'	4	148	1
0.003663	wt'	4	149	1
0.00740741	wt'	4	150	1
0.00922509	wt'	4	151	1
0.00554529	wt'	4	152	1
0.003663	wt'	4	153	1
0.00372439	wt'	4	154	1
0.00371058	wt'	4	155	1
0.00185185	wt'	4	156	1
0.00362319	wt'	4	157	1
0.00179533	wt'	4	158	1
0.0018018	wt'	4	159	1
0.00359066	wt'	4	160	1
0.00545455	wt'	4	161	1
0.00728597	wt'	4	162	1
0.00546448	wt'	4	163	1
0.00915751	wt'	4	164	1
0.00551471	wt'	4	165	1
0.00736648	wt'	4	166	1
0.00550459	wt'	4	167	1
0.00549451	wt'	4	168	1
0.00910747	wt'	4	169	1
0.0109689	wt'	4	170	1
0.010929	wt'	4	171	1
0.00919118	wt'	4	172	1
0.0110701	wt'	4	173	1
0.010929	wt'	4	174	1
0.0109689	wt'	4	175	1
0.012939	wt'	4	176	1
0.00731261	wt'	4	177	1
0.0109489	wt'	4	178	1
0.00543478	wt'	4	179	1
0.00727273	wt'	4	180	1
0.00899281	wt'	4	181	1
0.00592885	wt'	5	1	1
0.00790514	wt'	5	2	1
0.0115385	wt'	5	3	1
0.00761905	wt'	5	4	1
0.00559701	wt'	5	5	1
0.00917431	wt'	5	6	1
0.00905797	wt'	5	7	1
0.0125224	wt'	5	8	1
0.0140845	wt'	5	9	1
0.0208333	wt'	5	10	1
0.0136519	wt'	5	11	1
0.0268456	wt'	5	12	1
0.0266223	wt'	5	13	1
0.0409165	wt'	5	14	1
0.0429936	wt'	5	15	1
0.0586371	wt'	5	16	1
0.0566929	wt'	5	17	1
0.0506329	wt'	5	18	1
0.068254	wt'	5	19	1
0.08	wt'	5	20	1
0.0704	wt'	5	21	1
0.0692913	wt'	5	22	1
0.0576	wt'	5	23	1
0.0592	wt'	5	24	1
0.0595813	wt'	5	25	1
0.0692432	wt'	5	26	1
0.0580645	wt'	5	27	1
0.0583468	wt'	5	28	1
0.0486224	wt'	5	29	1
0.0422078	wt'	5	30	1
0.0393443	wt'	5	31	1
0.0570962	wt'	5	32	1
0.047619	wt'	5	33	1
0.0345964	wt'	5	34	1
0.0364238	wt'	5	35	1
0.0345395	wt'	5	36	1
0.0333333	wt'	5	37	1
0.0366667	wt'	5	38	1
0.0419463	wt'	5	39	1
0.0373514	wt'	5	40	1
0.0390492	wt'	5	41	1
0.0341297	wt'	5	42	1
0.03125	wt'	5	43	1
0.0331588	wt'	5	44	1
0.0246914	wt'	5	45	1
0.0209059	wt'	5	46	1
0.0262238	wt'	5	47	1
0.0265487	wt'	5	48	1
0.0301954	wt'	5	49	1
0.0296684	wt'	5	50	1
0.0384615	wt'	5	51	1
0.0244328	wt'	5	52	1
0.0176056	wt'	5	53	1
0.0174216	wt'	5	54	1
0.0207972	wt'	5	55	1
0.0226087	wt'	5	56	1
0.0207972	wt'	5	57	1
0.0294627	wt'	5	58	1
0.0208333	wt'	5	59	1
0.026087	wt'	5	60	1
0.0190311	wt'	5	61	1
0.0191304	wt'	5	62	1
0.0190641	wt'	5	63	1
0.0154905	wt'	5	64	1
0.0171821	wt'	5	65	1
0.00862069	wt'	5	66	1
0.0103448	wt'	5	67	1
0.0157068	wt'	5	68	1
0.00880282	wt'	5	69	1
0.0159574	wt'	5	70	1
0.0210896	wt'	5	71	1
0.0157068	wt'	5	72	1
0.0176678	wt'	5	73	1
0.0229277	wt'	5	74	1
0.0124334	wt'	5	75	1
0.0143627	wt'	5	76	1
0.0125899	wt'	5	77	1
0.0107527	wt'	5	78	1
0.0162455	wt'	5	79	1
0.0164234	wt'	5	80	1
0.0109091	wt'	5	81	1
0.0182482	wt'	5	82	1
0.0109689	wt'	5	83	1
0.00904159	wt'	5	84	1
0.0108303	wt'	5	85	1
0.00718133	wt'	5	86	1
0.00904159	wt'	5	87	1
0.00904159	wt'	5	88	1
0.0125448	wt'	5	89	1
0.0178253	wt'	5	90	1
0.0108303	wt'	5	91	1
0.00724638	wt'	5	92	1
0.00914077	wt'	5	93	1
0.0108696	wt'	5	94	1
0.0109091	wt'	5	95	1
0.00720721	wt'	5	96	1
0.0143627	wt'	5	97	1
0.0123675	wt'	5	98	1
0.0123675	wt'	5	99	1
0.0106572	wt'	5	100	1
0.00900901	wt'	5	101	1
0.00899281	wt'	5	102	1
0.0145985	wt'	5	103	1
0.0127042	wt'	5	104	1
0.0126354	wt'	5	105	1
0.0125448	wt'	5	106	1
0.0107335	wt'	5	107	1
0.0163339	wt'	5	108	1
0.0128676	wt'	5	109	1
0.00732601	wt'	5	110	1
0.0147874	wt'	5	111	1
0.0110701	wt'	5	112	1
0.00739372	wt'	5	113	1
0.00747664	wt'	5	114	1
0.00747664	wt'	5	115	1
0.011215	wt'	5	116	1
0.00934579	wt'	5	117	1
0.0111732	wt'	5	118	1
0.0148148	wt'	5	119	1
0.0165138	wt'	5	120	1
0.012844	wt'	5	121	1
0.0181488	wt'	5	122	1
0.0127971	wt'	5	123	1
0.0162455	wt'	5	124	1
0.016158	wt'	5	125	1
0.0125673	wt'	5	126	1
0.00716846	wt'	5	127	1
0.00894454	wt'	5	128	1
0.0123675	wt'	5	129	1
0.0142096	wt'	5	130	1
0.0106195	wt'	5	131	1
0.0123894	wt'	5	132	1
0.00897666	wt'	5	133	1
0.0108696	wt'	5	134	1
0.00728597	wt'	5	135	1
0.00364964	wt'	5	136	1
0.00731261	wt'	5	137	1
0.00545455	wt'	5	138	1
0.00183824	wt'	5	139	1
0.00548446	wt'	5	140	1
0.00551471	wt'	5	141	1
0.00557621	wt'	5	142	1
0.0131332	wt'	5	143	1
0.00753296	wt'	5	144	1
0.00377358	wt'	5	145	1
0.00564972	wt'	5	146	1
0.0114504	wt'	5	147	1
0.01341	wt'	5	148	1
0.0115163	wt'	5	149	1
0.00385356	wt'	5	150	1
0.00968992	wt'	5	151	1
0.015534	wt'	5	152	1
0.0172745	wt'	5	153	1
0.015534	wt'	5	154	1
0.00959693	wt'	5	155	1
0.00383877	wt'	5	156	1
0.0171756	wt'	5	157	1
0.00961538	wt'	5	158	1
0.00575816	wt'	5	159	1
0.00191571	wt'	5	160	1
0.0056926	wt'	5	161	1
0.00379507	wt'	5	162	1
0.00185185	wt'	5	163	1
0.00554529	wt'	5	164	1
0.00904159	wt'	5	165	1
0.0108893	wt'	5	166	1
0.0109091	wt'	5	167	1
0.00735294	wt'	5	168	1
0.00743494	wt'	5	169	1
0.00746269	wt'	5	170	1
0.00739372	wt'	5	171	1
0.00739372	wt'	5	172	1
0.00727273	wt'	5	173	1
0.010989	wt'	5	174	1
0.00733945	wt'	5	175	1
0.00742115	wt'	5	176	1
0.00553506	wt'	5	177	1
0	wt'	5	178	1
0.00371058	wt'	5	179	1
0.00371058	wt'	5	180	1
0.0037037	wt'	5	181	1
0.0116959	wt'	6	1	1
0.00779727	wt'	6	2	1
0.00576923	wt'	6	3	1
0.00572519	wt'	6	4	1
0.00564972	wt'	6	5	1
0.00747664	wt'	6	6	1
0.00738007	wt'	6	7	1
0.0109091	wt'	6	8	1
0.0123894	wt'	6	9	1
0.0191638	wt'	6	10	1
0.0155979	wt'	6	11	1
0.0189003	wt'	6	12	1
0.020339	wt'	6	13	1
0.03	wt'	6	14	1
0.0410509	wt'	6	15	1
0.0507365	wt'	6	16	1
0.0559211	wt'	6	17	1
0.0588235	wt'	6	18	1
0.0535714	wt'	6	19	1
0.0553746	wt'	6	20	1
0.0541872	wt'	6	21	1
0.0788177	wt'	6	22	1
0.0735294	wt'	6	23	1
0.0703764	wt'	6	24	1
0.0677686	wt'	6	25	1
0.0690789	wt'	6	26	1
0.0745033	wt'	6	27	1
0.0682196	wt'	6	28	1
0.0683333	wt'	6	29	1
0.0634391	wt'	6	30	1
0.0634391	wt'	6	31	1
0.074199	wt'	6	32	1
0.049236	wt'	6	33	1
0.0508475	wt'	6	34	1
0.0495726	wt'	6	35	1
0.0444444	wt'	6	36	1
0.0344234	wt'	6	37	1
0.0362694	wt'	6	38	1
0.0327586	wt'	6	39	1
0.0262238	wt'	6	40	1
0.037234	wt'	6	41	1
0.0251346	wt'	6	42	1
0.0307414	wt'	6	43	1
0.0307414	wt'	6	44	1
0.0326679	wt'	6	45	1
0.0219378	wt'	6	46	1
0.0165138	wt'	6	47	1
0.0259259	wt'	6	48	1
0.0206767	wt'	6	49	1
0.016791	wt'	6	50	1
0.0184843	wt'	6	51	1
0.0184843	wt'	6	52	1
0.0262172	wt'	6	53	1
0.0240741	wt'	6	54	1
0.038674	wt'	6	55	1
0.0364299	wt'	6	56	1
0.0306306	wt'	6	57	1
0.0235507	wt'	6	58	1
0.0235507	wt'	6	59	1
0.0216998	wt'	6	60	1
0.0182149	wt'	6	61	1
0.0184502	wt'	6	62	1
0.0260708	wt'	6	63	1
0.0147874	wt'	6	64	1
0.0203704	wt'	6	65	1
0.012987	wt'	6	66	1
0.0183486	wt'	6	67	1
0.0148423	wt'	6	68	1
0.0111111	wt'	6	69	1
0.0185185	wt'	6	70	1
0.0296846	wt'	6	71	1
0.0205993	wt'	6	72	1
0.0150376	wt'	6	73	1
0.0189394	wt'	6	74	1
0.013308	wt'	6	75	1
0.0114504	wt'	6	76	1
0.0172414	wt'	6	77	1
0.0190476	wt'	6	78	1
0.00380228	wt'	6	79	1
0.0173077	wt'	6	80	1
0.00948767	wt'	6	81	1
0.00952381	wt'	6	82	1
0.0172084	wt'	6	83	1
0.0151803	wt'	6	84	1
0.0134357	wt'	6	85	1
0.01341	wt'	6	86	1
0.01341	wt'	6	87	1
0.00967118	wt'	6	88	1
0.015444	wt'	6	89	1
0.0135135	wt'	6	90	1
0.0172084	wt'	6	91	1
0.0190114	wt'	6	92	1
0.0189036	wt'	6	93	1
0.0114286	wt'	6	94	1
0.00576923	wt'	6	95	1
0.0078125	wt'	6	96	1
0.0116959	wt'	6	97	1
0.00770713	wt'	6	98	1
0.0116505	wt'	6	99	1
0.0136719	wt'	6	100	1
0.0136187	wt'	6	101	1
0.00581395	wt'	6	102	1
0.00386847	wt'	6	103	1
0.0077821	wt'	6	104	1
0.00965251	wt'	6	105	1
0.00574713	wt'	6	106	1
0.011583	wt'	6	107	1
0.0117188	wt'	6	108	1
0.00978474	wt'	6	109	1
0.00785855	wt'	6	110	1
0.0137255	wt'	6	111	1
0.00589391	wt'	6	112	1
0.00978474	wt'	6	113	1
0.011583	wt'	6	114	1
0.0191571	wt'	6	115	1
0.0151515	wt'	6	116	1
0.0133333	wt'	6	117	1
0.00954198	wt'	6	118	1
0.00574713	wt'	6	119	1
0.0094697	wt'	6	120	1
0.00757576	wt'	6	121	1
0.00572519	wt'	6	122	1
0.00582524	wt'	6	123	1
0.00194175	wt'	6	124	1
0.00579151	wt'	6	125	1
0.00192678	wt'	6	126	1
0.00580271	wt'	6	127	1
0.00193424	wt'	6	128	1
0.00389105	wt'	6	129	1
0.00385356	wt'	6	130	1
0.00785855	wt'	6	131	1
0.00982318	wt'	6	132	1
0.00785855	wt'	6	133	1
0.0117417	wt'	6	134	1
0.00986193	wt'	6	135	1
0.015748	wt'	6	136	1
0.0176125	wt'	6	137	1
0.0136719	wt'	6	138	1
0.015534	wt'	6	139	1
0.0213178	wt'	6	140	1
0.0158103	wt'	6	141	1
0.00992063	wt'	6	142	1
0.0157171	wt'	6	143	1
0.0156556	wt'	6	144	1
0.0158416	wt'	6	145	1
0.00596421	wt'	6	146	1
0.00796813	wt'	6	147	1
0.00197628	wt'	6	148	1
0	wt'	6	149	1
0.00788955	wt'	6	150	1
0.011976	wt'	6	151	1
0.0039604	wt'	6	152	1
0.0059761	wt'	6	153	1
0.00587084	wt'	6	154	1
0.00784314	wt'	6	155	1
0.0078125	wt'	6	156	1
0.00589391	wt'	6	157	1
0.00980392	wt'	6	158	1
0.00787402	wt'	6	159	1
0.00784314	wt'	6	160	1
0.00795229	wt'	6	161	1
0.00796813	wt'	6	162	1
0.0121457	wt'	6	163	1
0.01002	wt'	6	164	1
0.0100402	wt'	6	165	1
0.00809717	wt'	6	166	1
0.00814664	wt'	6	167	1
0.0122449	wt'	6	168	1
0.0102459	wt'	6	169	1
0.00808081	wt'	6	170	1
0.0120968	wt'	6	171	1
0.010142	wt'	6	172	1
0.01222	wt'	6	173	1
0.00817996	wt'	6	174	1
0.0121704	wt'	6	175	1
0.00819672	wt'	6	176	1
0.00824742	wt'	6	177	1
0.00625	wt'	6	178	1
0.00416667	wt'	6	179	1
0.0104603	wt'	6	180	1
0.00417537	wt'	6	181	1
0.0214425	wt'	7	1	1
0.00974659	wt'	7	2	1
0.00759013	wt'	7	3	1
0.00743494	wt'	7	4	1
0.00546448	wt'	7	5	1
0.0143369	wt'	7	6	1
0.00881834	wt'	7	7	1
0.0105448	wt'	7	8	1
0.00865052	wt'	7	9	1
0.0136752	wt'	7	10	1
0.00847458	wt'	7	11	1
0.02	wt'	7	12	1
0.019802	wt'	7	13	1
0.029316	wt'	7	14	1
0.043131	wt'	7	15	1
0.0398089	wt'	7	16	1
0.0498392	wt'	7	17	1
0.0450161	wt'	7	18	1
0.0569106	wt'	7	19	1
0.0682927	wt'	7	20	1
0.0801282	wt'	7	21	1
0.0784	wt'	7	22	1
0.0869565	wt'	7	23	1
0.079288	wt'	7	24	1
0.086039	wt'	7	25	1
0.0825243	wt'	7	26	1
0.0629032	wt'	7	27	1
0.0562701	wt'	7	28	1
0.0545746	wt'	7	29	1
0.0570523	wt'	7	30	1
0.0384	wt'	7	31	1
0.0513644	wt'	7	32	1
0.0469256	wt'	7	33	1
0.0420712	wt'	7	34	1
0.029316	wt'	7	35	1
0.0311987	wt'	7	36	1
0.0249169	wt'	7	37	1
0.0366057	wt'	7	38	1
0.038206	wt'	7	39	1
0.03367	wt'	7	40	1
0.0426621	wt'	7	41	1
0.0327586	wt'	7	42	1
0.0275387	wt'	7	43	1
0.026362	wt'	7	44	1
0.0228873	wt'	7	45	1
0.0210158	wt'	7	46	1
0.0157895	wt'	7	47	1
0.024735	wt'	7	48	1
0.0216606	wt'	7	49	1
0.0254083	wt'	7	50	1
0.0255009	wt'	7	51	1
0.0292505	wt'	7	52	1
0.0291439	wt'	7	53	1
0.0253623	wt'	7	54	1
0.0269784	wt'	7	55	1
0.0197487	wt'	7	56	1
0.0178891	wt'	7	57	1
0.0251346	wt'	7	58	1
0.0377698	wt'	7	59	1
0.027027	wt'	7	60	1
0.0321429	wt'	7	61	1
0.0284192	wt'	7	62	1
0.0213904	wt'	7	63	1
0.0125224	wt'	7	64	1
0.0124555	wt'	7	65	1
0.0142096	wt'	7	66	1
0.0160428	wt'	7	67	1
0.019678	wt'	7	68	1
0.0232558	wt'	7	69	1
0.0162749	wt'	7	70	1
0.0162455	wt'	7	71	1
0.0217391	wt'	7	72	1
0.0181159	wt'	7	73	1
0.0144404	wt'	7	74	1
0.0182815	wt'	7	75	1
0.0128205	wt'	7	76	1
0.00733945	wt'	7	77	1
0.0148148	wt'	7	78	1
0.011215	wt'	7	79	1
0.0148976	wt'	7	80	1
0.0167286	wt'	7	81	1
0.00373832	wt'	7	82	1
0.00742115	wt'	7	83	1
0.00559701	wt'	7	84	1
0.00747664	wt'	7	85	1
0.00560748	wt'	7	86	1
0.011194	wt'	7	87	1
0.0132576	wt'	7	88	1
0.0168856	wt'	7	89	1
0.0165746	wt'	7	90	1
0.012939	wt'	7	91	1
0.0129151	wt'	7	92	1
0.0110092	wt'	7	93	1
0.0126582	wt'	7	94	1
0.0126582	wt'	7	95	1
0.0180505	wt'	7	96	1
0.0196078	wt'	7	97	1
0.0143885	wt'	7	98	1
0.00543478	wt'	7	99	1
0.00356506	wt'	7	100	1
0.00178891	wt'	7	101	1
0.0124334	wt'	7	102	1
0.00713012	wt'	7	103	1
0.00706714	wt'	7	104	1
0.016129	wt'	7	105	1
0.018018	wt'	7	106	1
0.0108696	wt'	7	107	1
0.00907441	wt'	7	108	1
0.00550459	wt'	7	109	1
0.0165441	wt'	7	110	1
0.018622	wt'	7	111	1
0.0224299	wt'	7	112	1
0.0150376	wt'	7	113	1
0.0093985	wt'	7	114	1
0.011215	wt'	7	115	1
0.0093633	wt'	7	116	1
0.0187266	wt'	7	117	1
0.00766284	wt'	7	118	1
0.00772201	wt'	7	119	1
0.015534	wt'	7	120	1
0.0135397	wt'	7	121	1
0.015444	wt'	7	122	1
0.0152672	wt'	7	123	1
0.0150376	wt'	7	124	1
0.0150094	wt'	7	125	1
0.0185874	wt'	7	126	1
0.0148423	wt'	7	127	1
0.00733945	wt'	7	128	1
0.0111524	wt'	7	129	1
0.00553506	wt'	7	130	1
0.00546448	wt'	7	131	1
0.00912409	wt'	7	132	1
0.00904159	wt'	7	133	1
0.00356506	wt'	7	134	1
0.00535714	wt'	7	135	1
0.0108108	wt'	7	136	1
0.005386	wt'	7	137	1
0.00544465	wt'	7	138	1
0.00357782	wt'	7	139	1
0.00534759	wt'	7	140	1
0.00723327	wt'	7	141	1
0.010772	wt'	7	142	1
0.00723327	wt'	7	143	1
0.00725953	wt'	7	144	1
0.00727273	wt'	7	145	1
0.00910747	wt'	7	146	1
0.00548446	wt'	7	147	1
0.00182482	wt'	7	148	1
0.0128205	wt'	7	149	1
0.00554529	wt'	7	150	1
0.00559701	wt'	7	151	1
0.0169811	wt'	7	152	1
0.0168856	wt'	7	153	1
0.00932836	wt'	7	154	1
0.00553506	wt'	7	155	1
0.00919118	wt'	7	156	1
0.00550459	wt'	7	157	1
0.00547445	wt'	7	158	1
0.00731261	wt'	7	159	1
0.00915751	wt'	7	160	1
0.00364964	wt'	7	161	1
0.00361011	wt'	7	162	1
0.00366972	wt'	7	163	1
0.00368324	wt'	7	164	1
0.00184162	wt'	7	165	1
0.00736648	wt'	7	166	1
0.00371058	wt'	7	167	1
0.00185874	wt'	7	168	1
0.00371747	wt'	7	169	1
0.00744879	wt'	7	170	1
0.00744879	wt'	7	171	1
0.00924214	wt'	7	172	1
0.0111111	wt'	7	173	1
0.0128676	wt'	7	174	1
0.00912409	wt'	7	175	1
0.00725953	wt'	7	176	1
0.00544465	wt'	7	177	1
0.00540541	wt'	7	178	1
0.0036036	wt'	7	179	1
0.00909091	wt'	7	180	1
0.00539568	wt'	7	181	1
0.0232108	wt'	8	1	1
0.0174081	wt'	8	2	1
0.0114504	wt'	8	3	1
0.0148976	wt'	8	4	1
0.014652	wt'	8	5	1
0.0126582	wt'	8	6	1
0.0124334	wt'	8	7	1
0.00702988	wt'	8	8	1
0.0103806	wt'	8	9	1
0.0136286	wt'	8	10	1
0.016835	wt'	8	11	1
0.0299501	wt'	8	12	1
0.0214876	wt'	8	13	1
0.0310458	wt'	8	14	1
0.0581583	wt'	8	15	1
0.0572831	wt'	8	16	1
0.0649351	wt'	8	17	1
0.0617886	wt'	8	18	1
0.0472313	wt'	8	19	1
0.0499195	wt'	8	20	1
0.048	wt'	8	21	1
0.0517799	wt'	8	22	1
0.0544872	wt'	8	23	1
0.0515298	wt'	8	24	1
0.0483092	wt'	8	25	1
0.0743134	wt'	8	26	1
0.0709677	wt'	8	27	1
0.0580645	wt'	8	28	1
0.0469256	wt'	8	29	1
0.0538336	wt'	8	30	1
0.0459016	wt'	8	31	1
0.047619	wt'	8	32	1
0.0413223	wt'	8	33	1
0.0398671	wt'	8	34	1
0.0430464	wt'	8	35	1
0.0411184	wt'	8	36	1
0.0378913	wt'	8	37	1
0.0348837	wt'	8	38	1
0.039801	wt'	8	39	1
0.0365449	wt'	8	40	1
0.0403361	wt'	8	41	1
0.0423012	wt'	8	42	1
0.03367	wt'	8	43	1
0.0374787	wt'	8	44	1
0.0355932	wt'	8	45	1
0.0253807	wt'	8	46	1
0.0238501	wt'	8	47	1
0.0306644	wt'	8	48	1
0.0252951	wt'	8	49	1
0.0252101	wt'	8	50	1
0.0119048	wt'	8	51	1
0.0205128	wt'	8	52	1
0.0205128	wt'	8	53	1
0.0221465	wt'	8	54	1
0.015411	wt'	8	55	1
0.0137457	wt'	8	56	1
0.0120275	wt'	8	57	1
0.010327	wt'	8	58	1
0.0137694	wt'	8	59	1
0.0187713	wt'	8	60	1
0.0204082	wt'	8	61	1
0.0119658	wt'	8	62	1
0.0188034	wt'	8	63	1
0.0118644	wt'	8	64	1
0.0102564	wt'	8	65	1
0.0169779	wt'	8	66	1
0.016835	wt'	8	67	1
0.0203735	wt'	8	68	1
0.0219966	wt'	8	69	1
0.0119048	wt'	8	70	1
0.0136752	wt'	8	71	1
0.0138169	wt'	8	72	1
0.0172117	wt'	8	73	1
0.0155172	wt'	8	74	1
0.0139373	wt'	8	75	1
0.0227671	wt'	8	76	1
0.0178253	wt'	8	77	1
0.0176991	wt'	8	78	1
0.0142349	wt'	8	79	1
0.0143627	wt'	8	80	1
0.0214286	wt'	8	81	1
0.0143369	wt'	8	82	1
0.0125899	wt'	8	83	1
0.018018	wt'	8	84	1
0.0145455	wt'	8	85	1
0.014652	wt'	8	86	1
0.0145455	wt'	8	87	1
0.0182149	wt'	8	88	1
0.00550459	wt'	8	89	1
0.0127273	wt'	8	90	1
0.0107527	wt'	8	91	1
0.0143627	wt'	8	92	1
0.0142857	wt'	8	93	1
0.0179211	wt'	8	94	1
0.0178571	wt'	8	95	1
0.0159292	wt'	8	96	1
0.0122807	wt'	8	97	1
0.0123239	wt'	8	98	1
0.00719424	wt'	8	99	1
0.0125	wt'	8	100	1
0.00883392	wt'	8	101	1
0.0106383	wt'	8	102	1
0.00891266	wt'	8	103	1
0.00891266	wt'	8	104	1
0.0141844	wt'	8	105	1
0.00718133	wt'	8	106	1
0.0145455	wt'	8	107	1
0.010772	wt'	8	108	1
0.0144665	wt'	8	109	1
0.0164534	wt'	8	110	1
0.00729927	wt'	8	111	1
0.00182149	wt'	8	112	1
0.00728597	wt'	8	113	1
0.00904159	wt'	8	114	1
0.0166052	wt'	8	115	1
0.0165746	wt'	8	116	1
0.00744879	wt'	8	117	1
0.018622	wt'	8	118	1
0.0168224	wt'	8	119	1
0.0129151	wt'	8	120	1
0.00931099	wt'	8	121	1
0.00750469	wt'	8	122	1
0.0110092	wt'	8	123	1
0.012963	wt'	8	124	1
0.0130597	wt'	8	125	1
0.0111524	wt'	8	126	1
0.0112994	wt'	8	127	1
0.0151229	wt'	8	128	1
0.0130112	wt'	8	129	1
0.014652	wt'	8	130	1
0.0143369	wt'	8	131	1
0.0125673	wt'	8	132	1
0.0106762	wt'	8	133	1
0.00718133	wt'	8	134	1
0.00897666	wt'	8	135	1
0.00715564	wt'	8	136	1
0.00896057	wt'	8	137	1
0.0126582	wt'	8	138	1
0.0127273	wt'	8	139	1
0.00917431	wt'	8	140	1
0.00548446	wt'	8	141	1
0.00728597	wt'	8	142	1
0.00547445	wt'	8	143	1
0.00910747	wt'	8	144	1
0.0166976	wt'	8	145	1
0.0165441	wt'	8	146	1
0.0167598	wt'	8	147	1
0.00743494	wt'	8	148	1
0.00739372	wt'	8	149	1
0.0130112	wt'	8	150	1
0.011194	wt'	8	151	1
0.00747664	wt'	8	152	1
0.0112994	wt'	8	153	1
0.0113852	wt'	8	154	1
0.0094697	wt'	8	155	1
0.0112994	wt'	8	156	1
0.0169173	wt'	8	157	1
0.0130597	wt'	8	158	1
0.0130354	wt'	8	159	1
0.00938086	wt'	8	160	1
0.0094518	wt'	8	161	1
0.0151229	wt'	8	162	1
0.0130841	wt'	8	163	1
0.0150094	wt'	8	164	1
0.0130597	wt'	8	165	1
0.012987	wt'	8	166	1
0.012939	wt'	8	167	1
0.00740741	wt'	8	168	1
0.00750469	wt'	8	169	1
0.0094162	wt'	8	170	1
0.00558659	wt'	8	171	1
0.00560748	wt'	8	172	1
0.0037594	wt'	8	173	1
0.00746269	wt'	8	174	1
0.00744879	wt'	8	175	1
0.00931099	wt'	8	176	1
0.00731261	wt'	8	177	1
0.0018315	wt'	8	178	1
0.00182482	wt'	8	179	1
0.00364299	wt'	8	180	1
0.0036036	wt'	8	181	1
0.0123762	recB'	9	1	1
0.00742574	recB'	9	2	1
0.00728155	recB'	9	3	1
0.00473934	recB'	9	4	1
0.00233645	recB'	9	5	1
0.00230947	recB'	9	6	1
0.00680272	recB'	9	7	1
0.00446429	recB'	9	8	1
0.00659341	recB'	9	9	1
0.00862069	recB'	9	10	1
0.00424628	recB'	9	11	1
0.00838574	recB'	9	12	1
0.00621118	recB'	9	13	1
0.0102459	recB'	9	14	1
0.0100806	recB'	9	15	1
0.0121704	recB'	9	16	1
0.0141988	recB'	9	17	1
0.0181818	recB'	9	18	1
0.0160643	recB'	9	19	1
0.00994036	recB'	9	20	1
0.00792079	recB'	9	21	1
0.00978474	recB'	9	22	1
0.00390625	recB'	9	23	1
0.00194932	recB'	9	24	1
0.00384615	recB'	9	25	1
0.00380952	recB'	9	26	1
0.00570342	recB'	9	27	1
0.00384615	recB'	9	28	1
0.00379507	recB'	9	29	1
0.00189753	recB'	9	30	1
0.00378788	recB'	9	31	1
0.00187266	recB'	9	32	1
0.00186916	recB'	9	33	1
0.0037594	recB'	9	34	1
0.00185185	recB'	9	35	1
0.00378788	recB'	9	36	1
0.0037594	recB'	9	37	1
0.00562852	recB'	9	38	1
0.00753296	recB'	9	39	1
0.00557621	recB'	9	40	1
0.00559701	recB'	9	41	1
0.00186567	recB'	9	42	1
0.00558659	recB'	9	43	1
0.00551471	recB'	9	44	1
0.00551471	recB'	9	45	1
0.00549451	recB'	9	46	1
0.00369686	recB'	9	47	1
0.00368324	recB'	9	48	1
0.00550459	recB'	9	49	1
0.00363636	recB'	9	50	1
0.00181159	recB'	9	51	1
0.00361664	recB'	9	52	1
0.00729927	recB'	9	53	1
0.00725953	recB'	9	54	1
0.00725953	recB'	9	55	1
0.00545455	recB'	9	56	1
0.00181159	recB'	9	57	1
0.00361011	recB'	9	58	1
0.00183486	recB'	9	59	1
0.00369686	recB'	9	60	1
0.003663	recB'	9	61	1
0.00181488	recB'	9	62	1
0	recB'	9	63	1
0	recB'	9	64	1
0.0017762	recB'	9	65	1
0.00176991	recB'	9	66	1
0.00353357	recB'	9	67	1
0.00530035	recB'	9	68	1
0.00350263	recB'	9	69	1
0.00347222	recB'	9	70	1
0.00173913	recB'	9	71	1
0.00173611	recB'	9	72	1
0.00347222	recB'	9	73	1
0.00350877	recB'	9	74	1
0.00176678	recB'	9	75	1
0	recB'	9	76	1
0	recB'	9	77	1
0.0017301	recB'	9	78	1
0.00347222	recB'	9	79	1
0	recB'	9	80	1
0.00350263	recB'	9	81	1
0	recB'	9	82	1
0.00350263	recB'	9	83	1
0.0069808	recB'	9	84	1
0.00527241	recB'	9	85	1
0.00352734	recB'	9	86	1
0.00175439	recB'	9	87	1
0.00174825	recB'	9	88	1
0.0017331	recB'	9	89	1
0	recB'	9	90	1
0	recB'	9	91	1
0	recB'	9	92	1
0	recB'	9	93	1
0	recB'	9	94	1
0.00174825	recB'	9	95	1
0	recB'	9	96	1
0	recB'	9	97	1
0	recB'	9	98	1
0	recB'	9	99	1
0	recB'	9	100	1
0.00172712	recB'	9	101	1
0.00344828	recB'	9	102	1
0.00692042	recB'	9	103	1
0	recB'	9	104	1
0	recB'	9	105	1
0.00513699	recB'	9	106	1
0.00341297	recB'	9	107	1
0.00170648	recB'	9	108	1
0.00173913	recB'	9	109	1
0.00175439	recB'	9	110	1
0.00174825	recB'	9	111	1
0.00175131	recB'	9	112	1
0	recB'	9	113	1
0.00175747	recB'	9	114	1
0.00535714	recB'	9	115	1
0.00179211	recB'	9	116	1
0	recB'	9	117	1
0	recB'	9	118	1
0	recB'	9	119	1
0	recB'	9	120	1
0	recB'	9	121	1
0.00176678	recB'	9	122	1
0.00178253	recB'	9	123	1
0.00177936	recB'	9	124	1
0.00177936	recB'	9	125	1
0.00528169	recB'	9	126	1
0.00696864	recB'	9	127	1
0.0034904	recB'	9	128	1
0.00350263	recB'	9	129	1
0.00699301	recB'	9	130	1
0.00874126	recB'	9	131	1
0.0052356	recB'	9	132	1
0	recB'	9	133	1
0	recB'	9	134	1
0.00345423	recB'	9	135	1
0.00344234	recB'	9	136	1
0.00346021	recB'	9	137	1
0.00172712	recB'	9	138	1
0.00171821	recB'	9	139	1
0.00343053	recB'	9	140	1
0.00346021	recB'	9	141	1
0.00519031	recB'	9	142	1
0.00347826	recB'	9	143	1
0.00694444	recB'	9	144	1
0.0052356	recB'	9	145	1
0.00695652	recB'	9	146	1
0.00869565	recB'	9	147	1
0.00700525	recB'	9	148	1
0.0034965	recB'	9	149	1
0.00347222	recB'	9	150	1
0.00173913	recB'	9	151	1
0	recB'	9	152	1
0.0017301	recB'	9	153	1
0.00175131	recB'	9	154	1
0.00175439	recB'	9	155	1
0	recB'	9	156	1
0.0034904	recB'	9	157	1
0.00350263	recB'	9	158	1
0	recB'	9	159	1
0	recB'	9	160	1
0	recB'	9	161	1
0.00176056	recB'	9	162	1
0.00174825	recB'	9	163	1
0.00351494	recB'	9	164	1
0	recB'	9	165	1
0	recB'	9	166	1
0.00175131	recB'	9	167	1
0	recB'	9	168	1
0.00175439	recB'	9	169	1
0	recB'	9	170	1
0.00176056	recB'	9	171	1
0.00175439	recB'	9	172	1
0.0017452	recB'	9	173	1
0.0017452	recB'	9	174	1
0.00173913	recB'	9	175	1
0.00350263	recB'	9	176	1
0.00346021	recB'	9	177	1
0.00342466	recB'	9	178	1
0.0034188	recB'	9	179	1
0	recB'	9	180	1
0	recB'	9	181	1
0.0250784	recB'	10	1	1
0.0282132	recB'	10	2	1
0.0278638	recB'	10	3	1
0.0179104	recB'	10	4	1
0.0205882	recB'	10	5	1
0.0143266	recB'	10	6	1
0.00847458	recB'	10	7	1
0.0110803	recB'	10	8	1
0.013624	recB'	10	9	1
0.0188679	recB'	10	10	1
0.0160858	recB'	10	11	1
0.0132626	recB'	10	12	1
0.0104712	recB'	10	13	1
0.0154639	recB'	10	14	1
0.0125628	recB'	10	15	1
0.010101	recB'	10	16	1
0.0074813	recB'	10	17	1
0.0049505	recB'	10	18	1
0.00492611	recB'	10	19	1
0.00982801	recB'	10	20	1
0.0097561	recB'	10	21	1
0.00977995	recB'	10	22	1
0.00719424	recB'	10	23	1
0.00712589	recB'	10	24	1
0.0070922	recB'	10	25	1
0.00714286	recB'	10	26	1
0.00950119	recB'	10	27	1
0.00707547	recB'	10	28	1
0.0117096	recB'	10	29	1
0.0162791	recB'	10	30	1
0.00692841	recB'	10	31	1
0.00689655	recB'	10	32	1
0.00226757	recB'	10	33	1
0.00223214	recB'	10	34	1
0.00447427	recB'	10	35	1
0.00446429	recB'	10	36	1
0.00668151	recB'	10	37	1
0.00668151	recB'	10	38	1
0.00663717	recB'	10	39	1
0.00663717	recB'	10	40	1
0.00438596	recB'	10	41	1
0.00434783	recB'	10	42	1
0.00217391	recB'	10	43	1
0.0043573	recB'	10	44	1
0.00218341	recB'	10	45	1
0.00219298	recB'	10	46	1
0.00434783	recB'	10	47	1
0.00438596	recB'	10	48	1
0.00649351	recB'	10	49	1
0.00646552	recB'	10	50	1
0.00642398	recB'	10	51	1
0.00213675	recB'	10	52	1
0.00421053	recB'	10	53	1
0.0021097	recB'	10	54	1
0.00210084	recB'	10	55	1
0.00208768	recB'	10	56	1
0.00619835	recB'	10	57	1
0.00616016	recB'	10	58	1
0.00412371	recB'	10	59	1
0.002079	recB'	10	60	1
0.00207039	recB'	10	61	1
0.00414079	recB'	10	62	1
0.00416667	recB'	10	63	1
0.00208333	recB'	10	64	1
0.0041841	recB'	10	65	1
0.002079	recB'	10	66	1
0.002079	recB'	10	67	1
0.00414079	recB'	10	68	1
0.004158	recB'	10	69	1
0.00622407	recB'	10	70	1
0.00814664	recB'	10	71	1
0.00609756	recB'	10	72	1
0.00204499	recB'	10	73	1
0.00404858	recB'	10	74	1
0.00202429	recB'	10	75	1
0.00604839	recB'	10	76	1
0.00607287	recB'	10	77	1
0.00607287	recB'	10	78	1
0.00202429	recB'	10	79	1
0.00202429	recB'	10	80	1
0.00201207	recB'	10	81	1
0	recB'	10	82	1
0	recB'	10	83	1
0	recB'	10	84	1
0	recB'	10	85	1
0	recB'	10	86	1
0.00200803	recB'	10	87	1
0.00200803	recB'	10	88	1
0.00398406	recB'	10	89	1
0.0019802	recB'	10	90	1
0.0019802	recB'	10	91	1
0	recB'	10	92	1
0	recB'	10	93	1
0	recB'	10	94	1
0	recB'	10	95	1
0	recB'	10	96	1
0	recB'	10	97	1
0	recB'	10	98	1
0	recB'	10	99	1
0	recB'	10	100	1
0	recB'	10	101	1
0	recB'	10	102	1
0	recB'	10	103	1
0.00199601	recB'	10	104	1
0.0020202	recB'	10	105	1
0	recB'	10	106	1
0	recB'	10	107	1
0.00199601	recB'	10	108	1
0	recB'	10	109	1
0	recB'	10	110	1
0.00198807	recB'	10	111	1
0	recB'	10	112	1
0.00198413	recB'	10	113	1
0	recB'	10	114	1
0.00397614	recB'	10	115	1
0.00198807	recB'	10	116	1
0.00199601	recB'	10	117	1
0.00400802	recB'	10	118	1
0.00404858	recB'	10	119	1
0.00813008	recB'	10	120	1
0.0020202	recB'	10	121	1
0.00811359	recB'	10	122	1
0.0040568	recB'	10	123	1
0.0040568	recB'	10	124	1
0.00203252	recB'	10	125	1
0.0060241	recB'	10	126	1
0.00402414	recB'	10	127	1
0.00606061	recB'	10	128	1
0.00402414	recB'	10	129	1
0.004	recB'	10	130	1
0.00398406	recB'	10	131	1
0.00395257	recB'	10	132	1
0.0059761	recB'	10	133	1
0.00592885	recB'	10	134	1
0.00395257	recB'	10	135	1
0.00980392	recB'	10	136	1
0.0117647	recB'	10	137	1
0.0118343	recB'	10	138	1
0.00790514	recB'	10	139	1
0.00990099	recB'	10	140	1
0.0118343	recB'	10	141	1
0.00992063	recB'	10	142	1
0.00994036	recB'	10	143	1
0.0138889	recB'	10	144	1
0.00795229	recB'	10	145	1
0.012	recB'	10	146	1
0.00992063	recB'	10	147	1
0.00796813	recB'	10	148	1
0.00996016	recB'	10	149	1
0.00801603	recB'	10	150	1
0.00814664	recB'	10	151	1
0.006	recB'	10	152	1
0.00596421	recB'	10	153	1
0.00596421	recB'	10	154	1
0.0120482	recB'	10	155	1
0.006	recB'	10	156	1
0.00401606	recB'	10	157	1
0.004	recB'	10	158	1
0.006	recB'	10	159	1
0.00596421	recB'	10	160	1
0.00594059	recB'	10	161	1
0.00395257	recB'	10	162	1
0.00779727	recB'	10	163	1
0.00787402	recB'	10	164	1
0.00785855	recB'	10	165	1
0.00984252	recB'	10	166	1
0.00590551	recB'	10	167	1
0.00784314	recB'	10	168	1
0.00592885	recB'	10	169	1
0.00590551	recB'	10	170	1
0.00392927	recB'	10	171	1
0.00393701	recB'	10	172	1
0.00588235	recB'	10	173	1
0.00585938	recB'	10	174	1
0.00392157	recB'	10	175	1
0.00589391	recB'	10	176	1
0.0019685	recB'	10	177	1
0.0019802	recB'	10	178	1
0.00197239	recB'	10	179	1
0.00392927	recB'	10	180	1
0.00195695	recB'	10	181	1
0.0138122	recB'	11	1	1
0.00547945	recB'	11	2	1
0.00534759	recB'	11	3	1
0.00262467	recB'	11	4	1
0.00516796	recB'	11	5	1
0.00775194	recB'	11	6	1
0.00763359	recB'	11	7	1
0.00502513	recB'	11	8	1
0.00490196	recB'	11	9	1
0.00481928	recB'	11	10	1
0.00480769	recB'	11	11	1
0.00956938	recB'	11	12	1
0.00705882	recB'	11	13	1
0.00689655	recB'	11	14	1
0.00680272	recB'	11	15	1
0.00680272	recB'	11	16	1
0.00674157	recB'	11	17	1
0.00666667	recB'	11	18	1
0.00660793	recB'	11	19	1
0.00865801	recB'	11	20	1
0.00851064	recB'	11	21	1
0.00627615	recB'	11	22	1
0.00823045	recB'	11	23	1
0.0102041	recB'	11	24	1
0.0122449	recB'	11	25	1
0.00998004	recB'	11	26	1
0.00788955	recB'	11	27	1
0.00582524	recB'	11	28	1
0.00391389	recB'	11	29	1
0.00386847	recB'	11	30	1
0.0019305	recB'	11	31	1
0.00192678	recB'	11	32	1
0.0019305	recB'	11	33	1
0.00194932	recB'	11	34	1
0.00775194	recB'	11	35	1
0.00767754	recB'	11	36	1
0.00764818	recB'	11	37	1
0.00384615	recB'	11	38	1
0.00380952	recB'	11	39	1
0.00192308	recB'	11	40	1
0.00573614	recB'	11	41	1
0.00383877	recB'	11	42	1
0.0019305	recB'	11	43	1
0.0019305	recB'	11	44	1
0.00963391	recB'	11	45	1
0.00769231	recB'	11	46	1
0.00773694	recB'	11	47	1
0.00770713	recB'	11	48	1
0.00968992	recB'	11	49	1
0	recB'	11	50	1
0.00572519	recB'	11	51	1
0.00961538	recB'	11	52	1
0.00954198	recB'	11	53	1
0.00567108	recB'	11	54	1
0.00376648	recB'	11	55	1
0.0093985	recB'	11	56	1
0.00375235	recB'	11	57	1
0.0056391	recB'	11	58	1
0.00555556	recB'	11	59	1
0.00369004	recB'	11	60	1
0.003663	recB'	11	61	1
0.00182149	recB'	11	62	1
0	recB'	11	63	1
0.00179533	recB'	11	64	1
0.00359066	recB'	11	65	1
0.00359066	recB'	11	66	1
0.00177936	recB'	11	67	1
0.00359066	recB'	11	68	1
0.00181159	recB'	11	69	1
0	recB'	11	70	1
0.00180832	recB'	11	71	1
0	recB'	11	72	1
0.00184162	recB'	11	73	1
0.00547445	recB'	11	74	1
0.00363636	recB'	11	75	1
0.00365631	recB'	11	76	1
0.00551471	recB'	11	77	1
0.00368324	recB'	11	78	1
0.00371747	recB'	11	79	1
0.00185874	recB'	11	80	1
0	recB'	11	81	1
0	recB'	11	82	1
0.00186916	recB'	11	83	1
0	recB'	11	84	1
0	recB'	11	85	1
0.00185185	recB'	11	86	1
0.00557621	recB'	11	87	1
0.00371058	recB'	11	88	1
0.00185529	recB'	11	89	1
0.00732601	recB'	11	90	1
0.00545455	recB'	11	91	1
0.00362319	recB'	11	92	1
0.00542495	recB'	11	93	1
0.00543478	recB'	11	94	1
0.0018018	recB'	11	95	1
0.00178891	recB'	11	96	1
0.00357782	recB'	11	97	1
0.00536673	recB'	11	98	1
0.00178253	recB'	11	99	1
0.00528169	recB'	11	100	1
0.00351494	recB'	11	101	1
0.00176056	recB'	11	102	1
0.00352113	recB'	11	103	1
0.00524476	recB'	11	104	1
0.00176056	recB'	11	105	1
0.00352113	recB'	11	106	1
0.00350877	recB'	11	107	1
0.00175439	recB'	11	108	1
0.00526316	recB'	11	109	1
0	recB'	11	110	1
0	recB'	11	111	1
0.00352113	recB'	11	112	1
0.0034904	recB'	11	113	1
0.00175131	recB'	11	114	1
0.00353982	recB'	11	115	1
0	recB'	11	116	1
0	recB'	11	117	1
0.00175131	recB'	11	118	1
0.0034965	recB'	11	119	1
0	recB'	11	120	1
0.00174825	recB'	11	121	1
0	recB'	11	122	1
0.00175131	recB'	11	123	1
0.00353357	recB'	11	124	1
0.00352113	recB'	11	125	1
0.00353357	recB'	11	126	1
0.00352734	recB'	11	127	1
0.00353357	recB'	11	128	1
0.00353982	recB'	11	129	1
0.00352734	recB'	11	130	1
0.00527241	recB'	11	131	1
0.00528169	recB'	11	132	1
0.00348432	recB'	11	133	1
0.0052356	recB'	11	134	1
0.0017452	recB'	11	135	1
0.00348432	recB'	11	136	1
0.0017452	recB'	11	137	1
0.0017301	recB'	11	138	1
0.00171821	recB'	11	139	1
0.00344828	recB'	11	140	1
0	recB'	11	141	1
0.0034662	recB'	11	142	1
0.00173611	recB'	11	143	1
0.00345423	recB'	11	144	1
0.00518135	recB'	11	145	1
0.00346021	recB'	11	146	1
0.00172414	recB'	11	147	1
0.00344828	recB'	11	148	1
0.00345423	recB'	11	149	1
0.0017331	recB'	11	150	1
0	recB'	11	151	1
0	recB'	11	152	1
0	recB'	11	153	1
0	recB'	11	154	1
0	recB'	11	155	1
0.00172712	recB'	11	156	1
0	recB'	11	157	1
0.0017094	recB'	11	158	1
0.00172414	recB'	11	159	1
0	recB'	11	160	1
0	recB'	11	161	1
0.00172712	recB'	11	162	1
0	recB'	11	163	1
0	recB'	11	164	1
0.00173611	recB'	11	165	1
0	recB'	11	166	1
0	recB'	11	167	1
0	recB'	11	168	1
0.0017331	recB'	11	169	1
0.00519031	recB'	11	170	1
0.00693241	recB'	11	171	1
0.00346021	recB'	11	172	1
0.00347222	recB'	11	173	1
0.0017331	recB'	11	174	1
0.0017331	recB'	11	175	1
0.0017452	recB'	11	176	1
0.00174216	recB'	11	177	1
0.0017301	recB'	11	178	1
0.0017301	recB'	11	179	1
0.00344234	recB'	11	180	1
0.00346021	recB'	11	181	1
0.0125313	recB'	12	1	1
0.0224439	recB'	12	2	1
0.0146341	recB'	12	3	1
0.0119904	recB'	12	4	1
0.0166271	recB'	12	5	1
0.0115741	recB'	12	6	1
0.0135747	recB'	12	7	1
0.0133333	recB'	12	8	1
[truncated: 3,793 more rows]

## Sheet: g
repair time (min)	recA variant
23	wt'
14	wt'
12	wt'
10	wt'
14	wt'
15	wt'
16	wt'
12	wt'
23	wt'
12	wt'
17	wt'
21	wt'
25	wt'
13	wt'
12	wt'
14	wt'
33	wt'
13	wt'
10	wt'
12	wt'
15	wt'
10	wt'
19	wt'
19	wt'
18	wt'
17	wt'
15	wt'
12	wt'
16	wt'
16	wt'
10	wt'
13	wt'
12	wt'
13	wt'
15	wt'
17	wt'
19	wt'
20	wt'
16	wt'
12	wt'
15	wt'
15	wt'
7	wt'
14	wt'
13	wt'
14	wt'
16	wt'
14	wt'
16	wt'
15	wt'
16	wt'
17	wt'
16	wt'
14	wt'
11	wt'
13	wt'
14	wt'
21	wt'
14	wt'
14	wt'
13	wt'
15	wt'
18	wt'
22	wt'
19	wt'
11	wt'
25	wt'
9	wt'
21	wt'
9	wt'
13	wt'
14	wt'
17	wt'
18	wt'
23	wt'
11	wt'
18	wt'
17	wt'
28	wt'
8	wt'
9	wt'
11	wt'
26	wt'
14	wt'
21	wt'
15	wt'
14	wt'
28	wt'
11	wt'
18	wt'
14	wt'
19	wt'
20	wt'
13	wt'
14	wt'
13	wt'
13	wt'
12	wt'
12	wt'
14	wt'
13	wt'
38	wt'
19	wt'
16	wt'
14	wt'
16	wt'
22	wt'
18	wt'
24	wt'
9	wt'
17	wt'
24	wt'
13	wt'
14	wt'
15	wt'
11	wt'
23	wt'
21	wt'
20	wt'
11	wt'
15	wt'
21	wt'
20	wt'
20	wt'
11	wt'
21	wt'
20	wt'
16	wt'
14	wt'
13	wt'
19	wt'
13	wt'
11	wt'
21	wt'
15	wt'
14	wt'
18	wt'
16	wt'
19	wt'
14	wt'
12	wt'
18	wt'
14	wt'
11	wt'
20	wt'
13	wt'
9	wt'
21	wt'
17	wt'
29	wt'
15	wt'
21	wt'
15	wt'
24	wt'
17	wt'
20	wt'
24	wt'
16	wt'
24	wt'
15	wt'
14	wt'
18	wt'
12	wt'
9	wt'
26	wt'
15	wt'
12	wt'
17	wt'
21	wt'
19	wt'
16	wt'
11	wt'
14	wt'
14	wt'
15	wt'
19	wt'
21	wt'
14	wt'
20	wt'
15	wt'
15	wt'
19	wt'
26	wt'
16	wt'
16	wt'
13	wt'
18	wt'
20	wt'
29	wt'
17	wt'
20	wt'
14	wt'
29	wt'
11	wt'
13	wt'
12	wt'
15	wt'
21	wt'
17	wt'
17	wt'
10	wt'
19	wt'
17	wt'
9	wt'
13	wt'
15	wt'
17	wt'
16	wt'
16	wt'
12	wt'
18	wt'
8	wt'
13	wt'
11	wt'
15	wt'
16	wt'
15	wt'
21	wt'
10	wt'
12	wt'
22	wt'
20	wt'
24	wt'
15	wt'
28	wt'
18	wt'
26	wt'
16	wt'
12	wt'
14	wt'
16	wt'
13	wt'
12	wt'
31	wt'
15	wt'
20	wt'
11	wt'
11	wt'
15	wt'
8	wt'
28	wt'
24	wt'
24	wt'
16	wt'
12	wt'
15	wt'
12	wt'
16	wt'
17	wt'
10	wt'
12	wt'
23	wt'
20	wt'
10	wt'
17	wt'
17	wt'
14	wt'
14	wt'
10	wt'
18	wt'
17	wt'
17	wt'
22	wt'
13	wt'
8	wt'
11	wt'
17	wt'
17	wt'
30	wt'
18	wt'
12	wt'
15	wt'
7	wt'
15	wt'
18	wt'
11	wt'
15	wt'
12	wt'
9	wt'
16	wt'
22	wt'
13	wt'
17	wt'
22	wt'
15	wt'
27	wt'
17	wt'
15	wt'
11	wt'
15	wt'
19	wt'
16	wt'
19	wt'
21	wt'
16	wt'
17	wt'
17	wt'
13	wt'
26	wt'
32	wt'
15	wt'
13	wt'
8	wt'
16	wt'
10	wt'
9	wt'
31	wt'
12	wt'
11	wt'
10	wt'
12	wt'
25	wt'
13	wt'
9	wt'
17	wt'
11	wt'
13	wt'
10	wt'
33	wt'
10	wt'
18	wt'
8	wt'
21	wt'
26	wt'
11	wt'
17	wt'
17	wt'
21	wt'
16	wt'
15	wt'
11	wt'
12	wt'
7	wt'
11	wt'
30	wt'
15	wt'
14	wt'
15	wt'
15	wt'
24	wt'
22	wt'
19	wt'
20	wt'
10	wt'
14	wt'
11	wt'
12	wt'
15	wt'
18	wt'
26	wt'
12	wt'
12	wt'
20	wt'
14	wt'
14	wt'
10	wt'
16	wt'
16	wt'
11	wt'
6	wt'
15	wt'
13	wt'
22	wt'
21	wt'
8	wt'
16	wt'
19	wt'
15	wt'
13	wt'
12	wt'
11	wt'
10	wt'
17	wt'
9	wt'
15	wt'
19	wt'
18	wt'
12	wt'
21	wt'
14	wt'
18	wt'
9	wt'
14	wt'
7	wt'
16	wt'
13	wt'
11	wt'
30	wt'
18	wt'
11	wt'
15	wt'
17	wt'
30	wt'
18	wt'
13	wt'
15	wt'
18	wt'
14	wt'
16	wt'
11	wt'
14	wt'
19	wt'
13	wt'
18	wt'
14	wt'
17	wt'
8	wt'
11	wt'
12	wt'
14	wt'
16	wt'
10	wt'
36	wt'
11	wt'
16	wt'
12	wt'
12	wt'
23	wt'
12	wt'
29	wt'
6	wt'
16	wt'
14	wt'
18	wt'
8	wt'
17	wt'
14	wt'
12	wt'
15	wt'
19	wt'
11	wt'
10	wt'
18	wt'
16	wt'
10	wt'
9	wt'
9	wt'
23	wt'
15	wt'
17	wt'
10	wt'
16	wt'
16	wt'
12	wt'
10	wt'
7	wt'
12	wt'
11	wt'
16	wt'
7	wt'
9	wt'
10	wt'
13	wt'
14	wt'
7	wt'
10	wt'
16	wt'
17	wt'
10	wt'
11	wt'
9	wt'
12	wt'
9	wt'
14	wt'
18	wt'
15	wt'
12	wt'
14	wt'
17	wt'
15	wt'
10	wt'
12	wt'
9	wt'
16	wt'
18	wt'
8	wt'
13	wt'
22	wt'
15	wt'
13	wt'
11	wt'
14	wt'
17	wt'
17	wt'
6	wt'
12	wt'
10	wt'
12	wt'
13	wt'
9	wt'
12	wt'
16	wt'
14	wt'
15	wt'
18	wt'
17	wt'
11	wt'
14	wt'
12	wt'
12	wt'
12	wt'
8	wt'
15	wt'
12	wt'
10	wt'
10	wt'
17	wt'
12	wt'
12	wt'
12	wt'
12	wt'
17	wt'
14	wt'
9	wt'
10	wt'
12	wt'
6	wt'
19	wt'
18	wt'
13	wt'
11	wt'
13	wt'
16	wt'
10	wt'
14	wt'
9	wt'
12	wt'
9	wt'
16	wt'
12	wt'
11	wt'
9	wt'
13	wt'
15	wt'
14	wt'
9	wt'
17	wt'
24	wt'
15	wt'
15	wt'
10	wt'
18	wt'
20	wt'
4	wt'
14	wt'
11	wt'
11	wt'
13	wt'
13	wt'
29	wt'
7	wt'
16	wt'
16	wt'
10	wt'
20	wt'
22	wt'
12	wt'
16	wt'
16	wt'
16	wt'
16	wt'
6	wt'
6	wt'
20	wt'
14	wt'
11	wt'
14	wt'
20	wt'
8	wt'
15	wt'
20	wt'
11	wt'
19	wt'
21	wt'
19	wt'
17	wt'
12	wt'
13	wt'
12	wt'
15	wt'
14	wt'
13	wt'
16	wt'
20	wt'
17	wt'
18	wt'
11	wt'
10	wt'
14	wt'
25	wt'
21	wt'
18	wt'
12	wt'
10	wt'
14	wt'
10	wt'
8	wt'
15	wt'
14	wt'
11	wt'
22	wt'
14	wt'
18	wt'
11	wt'
8	wt'
16	wt'
17	wt'
13	wt'
14	wt'
10	wt'
18	wt'
20	wt'
16	wt'
11	wt'
16	wt'
15	wt'
17	wt'
14	wt'
18	wt'
16	wt'
10	wt'
21	wt'
12	wt'
12	wt'
21	wt'
10	wt'
11	wt'
11	wt'
17	wt'
21	wt'
5	wt'
15	wt'
13	wt'
12	wt'
8	wt'
18	wt'
10	wt'
18	wt'
17	wt'
13	wt'
9	wt'
10	wt'
12	wt'
20	wt'
13	wt'
12	wt'
10	wt'
15	wt'
21	wt'
20	wt'
13	wt'
15	wt'
16	wt'
15	wt'
42	wt'
15	wt'
14	wt'
13	wt'
16	wt'
16	wt'
14	wt'
17	wt'
15	wt'
17	wt'
9	wt'
18	wt'
16	wt'
7	wt'
13	wt'
10	wt'
20	wt'
15	wt'
11	wt'
17	wt'
12	wt'
18	wt'
13	wt'
15	wt'
13	wt'
16	wt'
14	wt'
7	wt'
19	wt'
15	wt'
13	wt'
29	wt'
11	wt'
9	wt'
11	wt'
19	wt'
24	wt'
19	wt'
12	wt'
13	wt'
15	wt'
12	wt'
15	wt'
8	wt'
9	wt'
9	wt'
12	wt'
21	wt'
10	wt'
11	wt'
20	wt'
10	wt'
10	wt'
22	wt'
16	wt'
13	wt'
17	wt'
14	wt'
15	wt'
13	wt'
29	wt'
22	wt'
17	wt'
11	wt'
10	wt'
9	wt'
15	wt'
20	wt'
10	wt'
14	wt'
17	wt'
15	wt'
11	wt'
15	wt'
12	wt'
16	wt'
21	wt'
13	wt'
11	wt'
6	wt'
24	wt'
9	wt'
23	wt'
15	wt'
13	wt'
15	wt'
8	wt'
22	wt'
12	wt'
14	wt'
7	wt'
17	wt'
15	wt'
11	wt'
9	wt'
17	wt'
19	wt'
10	wt'
18	wt'
12	wt'
10	wt'
11	wt'
11	wt'
15	wt'
19	wt'
18	wt'
12	wt'
17	wt'
22	wt'
13	wt'
22	wt'
10	wt'
11	wt'
10	wt'
8	wt'
10	wt'
4	wt'
17	recA-YFP'
8	recA-YFP'
16	recA-YFP'
18	recA-YFP'
22	recA-YFP'
14	recA-YFP'
11	recA-YFP'
16	recA-YFP'
4	recA-YFP'
30	recA-YFP'
10	recA-YFP'
20	recA-YFP'
11	recA-YFP'
16	recA-YFP'
10	recA-YFP'
11	recA-YFP'
19	recA-YFP'
17	recA-YFP'
13	recA-YFP'
17	recA-YFP'
13	recA-YFP'
15	recA-YFP'
21	recA-YFP'
15	recA-YFP'
17	recA-YFP'
15	recA-YFP'
20	recA-YFP'
11	recA-YFP'
12	recA-YFP'
13	recA-YFP'
12	recA-YFP'
21	recA-YFP'
12	recA-YFP'
21	recA-YFP'
7	recA-YFP'
15	recA-YFP'
15	recA-YFP'
26	recA-YFP'
9	recA-YFP'
8	recA-YFP'
13	recA-YFP'
18	recA-YFP'
17	recA-YFP'
15	recA-YFP'
14	recA-YFP'
12	recA-YFP'
9	recA-YFP'
16	recA-YFP'
13	recA-YFP'
19	recA-YFP'
12	recA-YFP'
22	recA-YFP'
12	recA-YFP'
10	recA-YFP'
17	recA-YFP'
24	recA-YFP'
13	recA-YFP'
21	recA-YFP'
18	recA-YFP'
19	recA-YFP'
14	recA-YFP'
13	recA-YFP'
8	recA-YFP'
10	recA-YFP'
12	recA-YFP'
18	recA-YFP'
13	recA-YFP'
13	recA-YFP'
17	recA-YFP'
21	recA-YFP'
11	recA-YFP'
7	recA-YFP'
14	recA-YFP'
8	recA-YFP'
12	recA-YFP'
11	recA-YFP'
16	recA-YFP'
14	recA-YFP'
15	recA-YFP'
10	recA-YFP'
16	recA-YFP'
17	recA-YFP'
26	recA-YFP'
14	recA-YFP'
19	recA-YFP'
18	recA-YFP'
17	recA-YFP'
14	recA-YFP'
17	recA-YFP'
25	recA-YFP'
7	recA-YFP'
32	recA-YFP'
10	recA-YFP'
12	recA-YFP'
17	recA-YFP'
15	recA-YFP'
18	recA-YFP'
14	recA-YFP'
13	recA-YFP'
17	recA-YFP'
14	recA-YFP'
31	recA-YFP'
25	recA-YFP'
13	recA-YFP'
15	recA-YFP'
17	recA-YFP'
7	recA-YFP'
13	recA-YFP'
14	recA-YFP'
18	recA-YFP'
16	recA-YFP'
26	recA-YFP'
9	recA-YFP'
18	recA-YFP'
14	recA-YFP'
16	recA-YFP'
21	recA-YFP'
27	recA-YFP'
11	recA-YFP'
16	recA-YFP'
6	recA-YFP'
10	recA-YFP'
13	recA-YFP'
18	recA-YFP'
15	recA-YFP'
32	recA-YFP'
15	recA-YFP'
17	recA-YFP'
13	recA-YFP'
15	recA-YFP'
8	recA-YFP'
11	recA-YFP'
9	recA-YFP'
19	recA-YFP'
4	recA-YFP'
14	recA-YFP'
15	recA-YFP'
10	recA-YFP'
6	recA-YFP'
12	recA-YFP'
11	recA-YFP'
13	recA-YFP'
8	recA-YFP'
12	recA-YFP'
11	recA-YFP'
10	recA-YFP'
15	recA-YFP'
11	recA-YFP'
14	recA-YFP'
13	recA-YFP'
12	recA-YFP'
11	recA-YFP'
12	recA-YFP'
14	recA-YFP'
26	recA-YFP'
24	recA-YFP'
6	recA-YFP'
11	recA-YFP'
14	recA-YFP'
17	recA-YFP'
10	recA-YFP'
16	recA-YFP'
15	recA-YFP'
21	recA-YFP'
12	recA-YFP'
15	recA-YFP'
12	recA-YFP'
16	recA-YFP'
15	recA-YFP'
11	recA-YFP'
13	recA-YFP'
15	recA-YFP'
18	recA-YFP'
10	recA-YFP'
10	recA-YFP'
14	recA-YFP'
9	recA-YFP'
11	recA-YFP'
14	recA-YFP'
14	recA-YFP'
14	recA-YFP'
22	recA-YFP'
13	recA-YFP'
11	recA-YFP'
24	recA-YFP'
15	recA-YFP'
9	recA-YFP'
10	recA-YFP'
11	recA-YFP'
8	recA-YFP'
15	recA-YFP'
15	recA-YFP'
14	recA-YFP'
11	recA-YFP'
9	recA-YFP'
16	recA-YFP'
21	recA-YFP'
10	recA-YFP'
18	recA-YFP'
13	recA-YFP'
13	recA-YFP'
5	recA-YFP'
21	recA-YFP'
8	recA-YFP'
12	recA-YFP'
13	recA-YFP'
6	recA-YFP'
11	recA-YFP'
10	recA-YFP'
18	recA-YFP'
13	recA-YFP'
13	recA-YFP'
14	recA-YFP'
9	recA-YFP'
13	recA-YFP'
25	recA-YFP'
10	recA-YFP'
17	recA-YFP'
15	recA-YFP'
12	recA-YFP'
16	recA-YFP'
17	recA-YFP'
15	recA-YFP'
11	recA-YFP'
13	recA-YFP'
16	recA-YFP'
9	recA-YFP'
11	recA-YFP'
7	recA-YFP'
14	recA-YFP'
17	recA-YFP'
11	recA-YFP'
18	recA-YFP'
11	recA-YFP'
10	recA-YFP'
12	recA-YFP'
16	recA-YFP'
19	recA-YFP'
15	recA-YFP'
14	recA-YFP'
14	recA-YFP'
9	recA-YFP'
11	recA-YFP'
16	recA-YFP'
13	recA-YFP'
13	recA-YFP'
12	recA-YFP'
12	recA-YFP'
12	recA-YFP'
16	recA-YFP'
16	recA-YFP'
11	recA-YFP'
12	recA-YFP'
19	recA-YFP'
14	recA-YFP'
14	recA-YFP'
17	recA-YFP'
23	recA-YFP'
9	recA-YFP'
18	recA-YFP'
10	recA-YFP'
25	recA-YFP'
15	recA-YFP'
12	recA-YFP'
12	recA-YFP'
15	recA-YFP'
7	recA-YFP'
10	recA-YFP'
18	recA-YFP'
17	recA-YFP'
7	recA-YFP'
12	recA-YFP'
20	recA-YFP'
16	recA-YFP'
16	recA-YFP'
16	recA-YFP'
13	recA-YFP'
16	recA-YFP'
15	recA-YFP'
12	recA-YFP'
11	recA-YFP'
13	recA-YFP'
18	recA-YFP'
17	recA-YFP'
11	recA-YFP'
15	recA-YFP'
24	recA-YFP'
22	recA-YFP'
14	recA-YFP'
19	recA-YFP'
11	recA-YFP'
14	recA-YFP'
14	recA-YFP'
21	recA-YFP'
26	recA-YFP'
16	recA-YFP'
11	recA-YFP'
24	recA-YFP'
19	recA-YFP'
9	recA-YFP'
13	recA-YFP'
10	recA-YFP'
13	recA-YFP'
21	recA-YFP'
13	recA-YFP'
12	recA-YFP'
27	recA-YFP'
7	recA-YFP'
17	recA-YFP'
26	recA-YFP'
10	recA-YFP'
14	recA-YFP'
12	recA-YFP'
11	recA-YFP'
8	recA-YFP'
15	recA-YFP'
14	recA-YFP'
17	recA-YFP'
16	recA-YFP'
18	recA-YFP'
9	recA-YFP'
19	recA-YFP'
18	recA-YFP'
11	recA-YFP'
28	recA-YFP'
14	recA-YFP'
14	recA-YFP'
12	recA-YFP'
9	recA-YFP'
10	recA-YFP'
24	recA-YFP'
11	recA-YFP'
15	recA-YFP'
22	recA-YFP'
22	recA-YFP'
17	recA-YFP'
15	recA-YFP'
16	recA-YFP'
17	recA-YFP'
11	recA-YFP'
17	recA-YFP'
13	recA-YFP'
14	recA-YFP'
16	recA-YFP'
15	recA-YFP'
12	recA-YFP'
20	recA-YFP'
12	recA-YFP'
13	recA-YFP'
9	recA-YFP'
10	recA-YFP'
21	recA-YFP'
9	recA-YFP'
15	recA-YFP'
13	recA-YFP'
14	recA-YFP'
14	recA-YFP'
11	recA-YFP'
34	recA-YFP'
16	recA-YFP'
6	recA-YFP'
11	recA-YFP'
9	recA-YFP'
8	recA-YFP'
11	recA-YFP'
23	recA-YFP'
17	recA-YFP'
23	recA-YFP'
20	recA-YFP'
11	recA-YFP'
23	recA-YFP'
13	recA-alfa'
14	recA-alfa'
10	recA-alfa'
6	recA-alfa'
16	recA-alfa'
12	recA-alfa'
16	recA-alfa'
11	recA-alfa'
16	recA-alfa'
18	recA-alfa'
22	recA-alfa'
14	recA-alfa'
7	recA-alfa'
13	recA-alfa'
4	recA-alfa'
6	recA-alfa'
13	recA-alfa'
18	recA-alfa'
11	recA-alfa'
13	recA-alfa'
10	recA-alfa'
12	recA-alfa'
13	recA-alfa'
12	recA-alfa'
17	recA-alfa'
16	recA-alfa'
17	recA-alfa'
16	recA-alfa'
16	recA-alfa'
9	recA-alfa'
17	recA-alfa'
12	recA-alfa'
17	recA-alfa'
10	recA-alfa'
10	recA-alfa'
11	recA-alfa'
10	recA-alfa'
10	recA-alfa'
6	recA-alfa'
8	recA-alfa'
19	recA-alfa'
21	recA-alfa'
13	recA-alfa'
8	recA-alfa'
5	recA-alfa'
11	recA-alfa'
29	recA-alfa'
13	recA-alfa'
21	recA-alfa'
19	recA-alfa'
14	recA-alfa'
26	recA-alfa'
18	recA-alfa'
17	recA-alfa'
15	recA-alfa'
20	recA-alfa'
13	recA-alfa'
13	recA-alfa'
14	recA-alfa'
11	recA-alfa'
12	recA-alfa'
9	recA-alfa'
12	recA-alfa'
19	recA-alfa'
29	recA-alfa'
9	recA-alfa'
23	recA-alfa'
20	recA-alfa'
7	recA-alfa'
14	recA-alfa'
12	recA-alfa'
19	recA-alfa'
17	recA-alfa'
7	recA-alfa'
12	recA-alfa'
12	recA-alfa'
12	recA-alfa'
15	recA-alfa'
9	recA-alfa'
17	recA-alfa'
13	recA-alfa'
11	recA-alfa'
9	recA-alfa'
18	recA-alfa'
14	recA-alfa'
17	recA-alfa'
13	recA-alfa'
14	recA-alfa'
12	recA-alfa'
20	recA-alfa'
10	recA-alfa'
13	recA-alfa'
11	recA-alfa'
10	recA-alfa'
9	recA-alfa'
16	recA-alfa'
11	recA-alfa'
15	recA-alfa'
12	recA-alfa'
19	recA-alfa'
15	recA-alfa'
16	recA-alfa'
13	recA-alfa'
18	recA-alfa'
16	recA-alfa'
23	recA-alfa'
8	recA-alfa'
13	recA-alfa'
14	recA-alfa'
16	recA-alfa'
22	recA-alfa'
19	recA-alfa'
13	recA-alfa'
17	recA-alfa'
16	recA-alfa'
15	recA-alfa'
12	recA-alfa'
12	recA-alfa'
13	recA-alfa'
14	recA-alfa'
12	recA-alfa'
14	recA-alfa'
9	recA-alfa'
20	recA-alfa'
14	recA-alfa'
15	recA-alfa'
14	recA-alfa'
23	recA-alfa'
14	recA-alfa'
14	recA-alfa'
10	recA-alfa'
12	recA-alfa'
8	recA-alfa'
17	recA-alfa'
15	recA-alfa'
13	recA-alfa'
13	recA-alfa'
17	recA-alfa'
16	recA-alfa'
11	recA-alfa'
17	recA-alfa'
21	recA-alfa'
17	recA-alfa'
20	recA-alfa'
11	recA-alfa'
11	recA-alfa'
18	recA-alfa'
21	recA-alfa'
18	recA-alfa'
13	recA-alfa'
10	recA-alfa'
12	recA-alfa'
14	recA-alfa'
14	recA-alfa'
12	recA-alfa'
11	recA-alfa'
14	recA-alfa'
5	recA-alfa'
13	recA-alfa'
16	recA-alfa'
19	recA-alfa'
12	recA-alfa'
8	recA-alfa'
8	recA-alfa'
9	recA-alfa'
15	recA-alfa'
12	recA-alfa'
14	recA-alfa'
15	recA-alfa'
20	recA-alfa'
20	recA-alfa'
12	recA-alfa'
11	recA-alfa'
13	recA-alfa'
14	recA-alfa'
17	recA-alfa'
13	recA-alfa'
18	recA-alfa'
21	recA-alfa'
17	recA-alfa'
15	recA-alfa'
14	recA-alfa'
11	recA-alfa'
10	recA-alfa'
10	recA-alfa'
14	recA-alfa'
15	recA-alfa'
17	recA-alfa'
11	recA-alfa'
13	recA-alfa'
18	recA-alfa'
12	recA-alfa'
15	recA-alfa'
11	recA-alfa'
19	recA-alfa'
12	recA-alfa'
9	recA-alfa'
23	recA-alfa'
5	recA-alfa'
15	recA-alfa'
19	recA-alfa'
12	recA-alfa'
16	recA-alfa'
11	recA-alfa'
8	recA-alfa'
10	recA-alfa'
13	recA-alfa'
18	recA-alfa'
10	recA-alfa'
11	recA-alfa'
16	recA-alfa'
16	recA-alfa'
14	recA-alfa'
16	recA-alfa'
17	recA-alfa'
10	recA-alfa'
13	recA-alfa'
12	recA-alfa'
19	recA-alfa'
12	recA-alfa'
13	recA-alfa'
23	recA-alfa'
16	recA-alfa'
11	recA-alfa'
20	recA-alfa'
14	recA-alfa'
21	recA-alfa'
15	recA-alfa'
12	recA-alfa'
11	recA-alfa'
12	recA-alfa'
12	recA-alfa'
13	recA-alfa'
12	recA-alfa'
15	recA-alfa'
8	recA-alfa'
12	recA-alfa'
15	recA-alfa'
9	recA-alfa'
16	recA-alfa'
17	recA-alfa'
9	recA-alfa'
14	recA-alfa'
13	recA-alfa'
16	recA-alfa'
14	recA-alfa'
14	recA-alfa'
15	recA-alfa'
11	recA-alfa'
15	recA-alfa'
16	recA-alfa'
14	recA-alfa'
22	recA-alfa'
14	recA-alfa'
12	recA-alfa'
20	recA-alfa'
10	recA-alfa'
15	recA-alfa'
6	recA-alfa'
10	recA-alfa'
13	recA-alfa'
11	recA-alfa'
8	recA-alfa'
13	recA-alfa'
15	recA-alfa'
9	recA-alfa'
11	recA-alfa'
7	recA-alfa'
26	recA-alfa'
16	recA-alfa'
9	recA-alfa'
16	recA-alfa'
14	recA-alfa'
35	recA-alfa'
28	recA-alfa'
14	recA-alfa'
17	recA-alfa'
17	recA-alfa'
14	recA-alfa'
14	recA-alfa'
12	recA-alfa'
10	recA-alfa'
17	recA-alfa'
14	recA-alfa'
11	recA-alfa'
21	recA-alfa'
10	recA-alfa'
17	recA-alfa'
12	recA-alfa'
13	recA-alfa'
7	recA-alfa'
14	recA-alfa'
11	recA-alfa'
18	recA-alfa'
12	recA-alfa'
16	recA-alfa'
16	recA-alfa'
20	recA-alfa'
12	recA-alfa'
8	recA-alfa'
15	recA-alfa'
16	recA-alfa'
10	recA-alfa'
13	recA-alfa'
8	recA-alfa'
9	recA-alfa'
11	recA-alfa'
10	recA-alfa'
12	recA-alfa'
23	recA-alfa'
12	recA-alfa'
11	recA-alfa'
15	recA-alfa'
16	recA-alfa'
15	recA-alfa'
15	recA-alfa'
10	recA-alfa'
16	recA-alfa'
11	recA-alfa'
15	recA-alfa'
13	recA-alfa'
12	recA-alfa'
12	recA-alfa'
15	recA-alfa'
8	recA-alfa'
14	recA-alfa'
23	recA-alfa'
16	recA-alfa'
12	recA-alfa'
13	recA-alfa'
23	recA-alfa'
17	recA-alfa'
16	recA-alfa'
11	recA-alfa'
16	recA-alfa'
17	recA-alfa'
9	recA-alfa'
9	recA-alfa'
8	recA-alfa'
17	recA-alfa'
11	recA-alfa'
16	recA-alfa'
10	recA-alfa'
18	recA-alfa'
8	recA-alfa'
9	recA-alfa'
8	recA-alfa'
12	recA-alfa'
10	recA-alfa'
10	recA-alfa'
10	recA-alfa'
10	recA-alfa'
8	recA-alfa'
16	recA-alfa'
15	recA-alfa'
11	recA-alfa'
15	recA-alfa'
16	recA-alfa'
15	recA-alfa'
13	recA-alfa'
17	recA-alfa'

## Sheet: h
time (min)
2
1
1
2
0
0
1
0
1
1
-1
1
1
0
0
0
1
1
0
0
0
0
0
0
0
-5
1
0
2
1
1
-1
0
2
0
0
1
0
1
1
1
1
-2
0
0
1
0
1
0
0
2
0
0
1
0
0
1
1
0
1
2
0
1
0
-1
1
1
1
0
0
1
0
0
0
0
1
0
0
1
0
0
0
1
0
0
7
0
1
0
2
0
0
0
0
-3
1
0
1
2
0
1
0
1
1
1
-2
1
0
1
1
0
0
0
0
1
1
1
0
1
0
0
0
2
1
1
0
0
4
0
0
3
0
3
1
1
0
0
5
0
0
0
0
2
0
1
0
0
0
-2
1
1
1
1
-1
0
0
0
1
0
0
0
6
1
0
0
-2
-1
0
0
0
0
0
0
-2
0
-1
0
0
1
0
0
1
2
0
0
0
-1
1
0
0
1
0
0
1
8
0
0
1
1
2
1
0
1
0
0
0
-1
1
1
1
1
1
1
0
0
0
-2
1
1
1
0
1
0
2
4
0
0
0
0
1
2
0
0
0
1
1
1
1
0
0
0
1
0
0
0
1
0
0
-2
1
4
1
0
1
0
1
2
1
0
1
0
0
0
-2
0
1
15
1
1
0
1
2
0
1
1
0
0
1
1
0
0
1
-1
1
0
1
1
1
2
1
0
-1
1
15
0
0
1
1
1
-3
0
1
0
1
1
0
0
-2
1
1
1
-1
1
0
0
0
-2
0
0
2
1
1
0
0
0
1
-1
1
1
1
-1
1
0
1
0
0
0
0
2
1
3
0
-1
0
-1
0
2
0
0
1
1
8
0
1
3
1
0
1

## Sheet: i
time (min)
12
-2
9
9
11
3
3
6
23
2
5
1
7
3
6
12
8
5
10
-3
7
15
6
9
10
4
4
1
8
3
14
3
4
0
8
3
19
0
3
6
11
7
5
4
-1
7
6
12
5
16
6
4
8
18
7
3
11
9
7
8
3
4
9
4
1
5
7
4
9
2
3
3
11
5
4
12
4
16
3
11
8
3
2
11
12
4
10
5
4
2
3
8
-2
4
10
7
21
16
5
8
8
-3
3
4
12
4
18
0
12
4
10
10
18
2
11
1
3
1
12
3
21
2
5
0
5
1
3
8
9
6
11
2
4
9
5
2
2
9
2
4
5
1
7
6
2
5
8
6
11
14
-2
6
3
1
-6
10
8
16
5
6
5
15
7
4
4
2
9
6
3
10
3
4
7
5
8
12
5
14
-5
2
3
4
-1
-2
4
6
-2
6
12
5
2
9
0
4
2
11
3
6
3
3
2
10
5
2
3
-4
1
19
5
10
9
6
7
8
9
6
2
8
2
5
-3
6
12
8
5
4
1
5
8
13
5
9
2
2
6
12
7
7
4
5
5
9
10
1
3
12
9
4
4
18
-10
12
3
16
7
2
3
4
5
10
13
-3
3
10
8
7
21
9
11
9
5
8
4
5
9
3
3
19
16
4
13
0
6
6
9
18
4
4
10
14
3
7
6
22
8
5
20
7
7
11
-2
4
6
4
7
5
12
4
12
2
12
5
5
20
4
1
1
2
6
17
3
10
16
14
6
11
3
2
6
7
3
6
11
5
2
11
5
5
3
0
12
3
8
9
6
3
5
26
7
1
3
6
17
8
18
16
3
17
