# Supplementary material for: RecA finds homologous DNA by reduced dimensionality search
Source: Nature. 2021 Sep 1;597(7876):426–9. doi: 10.1038/s41586-021-03877-6 (PMC8443446; doi:10.1038/s41586-021-03877-6)
Supplement: Supplementary file 13 — Source Data Extended Data Fig. 6 [file 41586_2021_3877_MOESM13_ESM.xlsx]

## Sheet: c
X	membrane	reca	Normalize to [0, 1] of "membrane"	Normalize to [0, 1] of "reca"		X	membrane	reca	Normalize to [0, 1] of "membrane"	Normalize to [0, 1] of "reca"		X	membrane	reca	Normalize to [0, 1] of "membrane"	Normalize to [0, 1] of "reca"
0	0	0	0	0		0	10.5001	1.6667	0.261873	0.0257214		0	0	0	0	0
0.025	0	0	0	0		0.025	14.3144	3.1895	0.357001	0.049222		0.025	2.1704	1.3333	0.0742573	0.0440874
0.05	1.3333	0.8451	0.0524226	0.0225042		0.05	13.5815	3.8522	0.338723	0.0594491		0.05	3.5092	2.1747	0.120063	0.0719095
0.075	4.0015	2.1477	0.157331	0.0571912		0.075	19.3519	5.3961	0.482637	0.0832753		0.075	3.3547	1.8253	0.114777	0.0603561
0.1	4.522	1.809	0.177796	0.0481719		0.1	21.6124	7.6921	0.539014	0.118708		0.1	6.6858	1.6396	0.228746	0.0542156
0.125	6.6974	1.7263	0.263328	0.0459697		0.125	26.046	7.7205	0.649588	0.119147		0.125	5.1525	2.1371	0.176286	0.0706662
0.15	9.3832	3.6492	0.368928	0.0971747		0.15	24.5325	8.063	0.611841	0.124432		0.15	10.0843	2.2521	0.345021	0.0744688
0.175	11.8288	4.1116	0.465084	0.109488		0.175	18.8694	12.0564	0.470603	0.18606		0.175	15.6726	3.8013	0.536217	0.125695
0.2	15.8148	4.6316	0.621805	0.123335		0.2	20.9444	13.8414	0.522354	0.213607		0.2	17.1485	3.6154	0.586713	0.119548
0.225	21.7199	7.0872	0.853981	0.188725		0.225	19.9171	10.4261	0.496733	0.160901		0.225	23.3997	4.6138	0.800589	0.152562
0.25	22.9869	10.0808	0.903797	0.268442		0.25	19.485	13.4018	0.485956	0.206823		0.25	26.4647	7.1321	0.905454	0.235833
0.275	23.1518	11.219	0.91028	0.298751		0.275	18.8782	12.4967	0.470823	0.192855		0.275	27.4619	8.0933	0.939572	0.267616
0.3	24.7314	12.4508	0.972387	0.331553		0.3	16.4545	16.4563	0.410376	0.253962		0.3	19.6994	9.1282	0.673988	0.301837
0.325	25.4337	13.4031	1	0.356912		0.325	16.0085	15.6445	0.399252	0.241434		0.325	17.51	9.9264	0.599081	0.32823
0.35	24.1884	13.6252	0.951037	0.362826		0.35	18.4316	14.8758	0.459684	0.229571		0.35	17.4761	11.7739	0.597921	0.38932
0.375	19.5189	11.5537	0.767442	0.307664		0.375	15.0141	24.864	0.374452	0.383714		0.375	20.6143	12.3332	0.70529	0.407814
0.4	19.2936	12.9518	0.758584	0.344894		0.4	16.7808	26.3276	0.418513	0.406301		0.4	14.2627	13.264	0.487979	0.438592
0.425	19.4191	14.6023	0.763518	0.388845		0.425	19.5829	33.5438	0.488398	0.517665		0.425	18.804	13.8049	0.643353	0.456478
0.45	19.344	14.6189	0.760566	0.389287		0.45	15.9083	22.2001	0.396753	0.342603		0.45	17.8236	13.7165	0.60981	0.453555
0.475	18.4326	13.7554	0.724731	0.366293		0.475	17.0852	19.6576	0.426105	0.303366		0.475	15.7718	11.7269	0.539611	0.387766
0.5	16.6534	14.7368	0.654777	0.392427		0.5	16.4665	16.6643	0.410675	0.257172		0.5	17.1412	13.3386	0.586463	0.441059
0.525	15.9557	17.5657	0.627345	0.467758		0.525	16.8307	17.0524	0.419758	0.263161		0.525	16.8406	11.7458	0.576178	0.388391
0.55	15.0616	18.7923	0.592191	0.500421		0.55	18.8265	15.3524	0.469533	0.236926		0.55	19.6594	11.9203	0.67262	0.394161
0.575	16.1167	25.8597	0.633675	0.688619		0.575	16.7471	15.2299	0.417673	0.235035		0.575	19.9949	13.7583	0.684099	0.454937
0.6	18.1445	28.4678	0.713404	0.75807		0.6	15.2051	14.7457	0.379215	0.227563		0.6	18.1815	12.4144	0.622055	0.410499
0.625	16.4547	37.553	0.646964	1		0.625	17.3314	14.1269	0.432245	0.218013		0.625	19.1499	12.5363	0.655188	0.41453
0.65	17.7107	35.5988	0.696348	0.947962		0.65	16.6469	14.9766	0.415174	0.231126		0.65	16.4953	12.9757	0.564364	0.429059
0.675	17.985	32.2552	0.707133	0.858925		0.675	14.7954	11.0611	0.368998	0.1707		0.675	12.3043	9.7369	0.420975	0.321964
0.7	18.6591	30.6825	0.733637	0.817045		0.7	15.7262	12.4468	0.392212	0.192085		0.7	15.2993	10.5328	0.523445	0.348282
0.725	18.6512	25.808	0.733326	0.687242		0.725	15.4203	14.4359	0.384583	0.222782		0.725	16.3293	10.2868	0.558685	0.340147
0.75	18.7405	25.6427	0.736837	0.68284		0.75	19.0847	12.1602	0.475973	0.187662		0.75	14.988	10.2846	0.512794	0.340074
0.775	21.249	18.8882	0.835466	0.502974		0.775	19.3608	13.6283	0.482859	0.210319		0.775	18.6394	10.1489	0.637722	0.335587
0.8	18.3316	20.6115	0.72076	0.548864		0.8	21.6751	13.7807	0.540577	0.212671		0.8	17.4715	10.4159	0.597764	0.344416
0.825	22.3477	16.5722	0.878665	0.441302		0.825	25.9269	10.9074	0.646617	0.168328		0.825	16.2512	9.3485	0.556013	0.309121
0.85	18.5524	21.1717	0.729442	0.563782		0.85	30.0824	9.1361	0.750256	0.140993		0.85	17.0388	9.3737	0.58296	0.309954
0.875	19.9265	12.8254	0.783468	0.341528		0.875	37.9442	9.471	0.946329	0.146161		0.875	22.1703	10.8183	0.758527	0.357722
0.9	16.0052	12.7548	0.629291	0.339648		0.9	39.2972	11.6881	0.980073	0.180377		0.9	21.0804	10.9337	0.721237	0.361538
0.925	17.333	15.0413	0.681497	0.400535		0.925	40.0962	9.817	1	0.151501		0.925	22.9055	10.7095	0.783681	0.354124
0.95	17.0726	14.3446	0.671259	0.381983		0.95	37.4036	10.6987	0.932847	0.165108		0.95	29.2281	8.9788	1	0.296896
0.975	21.3739	12.2109	0.840377	0.325164		0.975	32.9554	10.382	0.821908	0.16022		0.975	27.0851	8.0978	0.92668	0.267765
1	21.5519	10.2964	0.847376	0.274183		1	28.6222	9.1101	0.713838	0.140592		1	27.703	9.007	0.947821	0.297829
1.025	21.8479	10.6542	0.859014	0.283711		1.025	29.6488	14.0498	0.739442	0.216824		1.025	22.3509	6.9929	0.764706	0.23123
1.05	22.0167	7.4258	0.865651	0.197742		1.05	22.3155	16.9439	0.556549	0.261487		1.05	25.6055	5.0113	0.876058	0.165706
1.075	22.5724	8.7646	0.8875	0.233393		1.075	18.6473	17.4755	0.465064	0.269691		1.075	28.2792	5.3434	0.967535	0.176687
1.1	22.496	5.6099	0.884496	0.149386		1.1	18.3503	26.7762	0.457657	0.413224		1.1	25.986	5.9928	0.889076	0.19816
1.125	19.638	5.1011	0.772125	0.135837		1.125	21.3247	43.2431	0.531838	0.667349		1.125	24.9975	6.002	0.855256	0.198464
1.15	13.8533	4.8603	0.544683	0.129425		1.15	18.9904	50.5713	0.473621	0.780442		1.15	27.3471	8.9596	0.935644	0.296262
1.175	10.8389	3.058	0.426163	0.0814316		1.175	19.2891	59.853	0.481071	0.923682		1.175	21.0143	8.3044	0.718976	0.274596
1.2	8.1261	1.676	0.319501	0.0446303		1.2	18.2665	62.6066	0.455567	0.966177		1.2	20.9522	8.3178	0.716851	0.27504
1.225	5.1532	2.326	0.202613	0.0619391		1.225	19.5755	63.2337	0.488213	0.975854		1.225	19.7297	9.6957	0.675025	0.320602
1.25	5.0313	2.2412	0.19782	0.059681		1.25	18.3277	64.7983	0.457093	1		1.25	21.9528	11.6689	0.751085	0.385848
1.275	4.5636	1.9343	0.179431	0.0515085		1.275	15.5283	50.7837	0.387276	0.78372		1.275	18.3813	10.8974	0.628891	0.360338
1.3	4.3963	1.6763	0.172853	0.0446382		1.3	20.6249	49.3109	0.514385	0.760991		1.3	16.8458	12.412	0.576356	0.41042
1.325	2.6835	0.8724	0.10551	0.0232312		1.325	15.7008	41.0313	0.391578	0.633216		1.325	15.0212	13.6825	0.51393	0.452431
1.35	2.8126	0.8625	0.110586	0.0229675		1.35	14.4487	41.9348	0.360351	0.647159		1.35	12.5615	10.5863	0.429775	0.350051
1.375	1.8737	1.0119	0.07367	0.0269459		1.375	13.9688	44.2038	0.348382	0.682175		1.375	14.4912	7.4204	0.495797	0.245366
1.4	2.7985	1.1495	0.110031	0.0306101		1.4	14.4861	39.2688	0.361284	0.606016		1.4	13.9055	8.8728	0.475758	0.293391
1.425	2.6609	1.3423	0.104621	0.0357441		1.425	13.5231	37.702	0.337266	0.581836		1.425	12.4674	9.0987	0.426555	0.300861
						1.45	11.6245	39.0292	0.289915	0.602318		1.45	18.3259	9.0489	0.626996	0.299214
						1.475	17.0354	42.9896	0.424863	0.663437		1.475	16.8991	9.7221	0.57818	0.321475
						1.5	17.7696	47.2037	0.443174	0.728471		1.5	17.5435	10.5903	0.600227	0.350183
						1.525	20.7782	41.424	0.518209	0.639276		1.525	15.4726	9.6565	0.529374	0.319305
						1.55	18.5205	48.5565	0.461902	0.749348		1.55	19.2875	13.3356	0.659896	0.44096
						1.575	16.5312	44.3131	0.412288	0.683862		1.575	14.3082	15.2789	0.489536	0.505218
						1.6	15.3589	46.7164	0.383051	0.720951		1.6	17.8736	15.8055	0.611521	0.522631
						1.625	14.7187	54.7879	0.367085	0.845514		1.625	19.0105	23.5702	0.650419	0.779381
						1.65	21.3868	46.9795	0.533387	0.725011		1.65	18.3888	30.1416	0.629148	0.996674
						1.675	16.7656	34.875	0.418134	0.538209		1.675	16.5213	30.2422	0.565254	1
						1.7	25.1788	23.724	0.62796	0.366121		1.7	20.7528	23.8567	0.710029	0.788855
						1.725	23.2801	19.9263	0.580606	0.307513		1.725	17.1446	19.5117	0.586579	0.645181
						1.75	21.0645	13.4295	0.525349	0.207251		1.75	19.1211	16.2596	0.654203	0.537646
						1.775	20.8909	10.8923	0.521019	0.168095		1.775	14.8866	16.3205	0.509325	0.53966
						1.8	17.646	5.7497	0.440092	0.0887323		1.8	19.3949	12.5275	0.66357	0.414239
						1.825	17.3043	5.7606	0.43157	0.0889005		1.825	18.1637	9.9814	0.621446	0.330049
						1.85	11.005	4.1305	0.274465	0.063744		1.85	26.3026	8.4483	0.899908	0.279355
						1.875	6.0158	3.099	0.150034	0.0478253		1.875	21.6733	7.5589	0.741523	0.249945
						1.9	4.3111	2.656	0.107519	0.0409887		1.9	22.7641	8.5346	0.778843	0.282208
						1.925	3.8777	2.1667	0.0967099	0.0334376		1.925	24.1124	5.1877	0.824973	0.171538
						1.95	4.4093	1.2119	0.109968	0.0187027		1.95	20.5456	4.3368	0.70294	0.143402
						1.975	4.1954	0.931	0.104633	0.0143677		1.975	22.3687	3.4666	0.765315	0.114628
						2	2.7321	0.6704	0.0681386	0.010346		2	13.1624	3.8613	0.450334	0.127679
						2.025	3.3835	1.3269	0.0843846	0.0204774		2.025	10.9357	2.9469	0.37415	0.0974433
						2.05	2.8581	1.1499	0.0712811	0.0177458		2.05	10.2434	4.0756	0.350464	0.134765
						2.075	3.4737	1.041	0.0866341	0.0160652		2.075	7.2108	2.3434	0.246708	0.0774877
						2.1	3.4848	0.9983	0.086911	0.0154063		2.1	6.4195	2.3453	0.219635	0.0775506
						2.125	1.3333	0.1553	0.0332525	0.00239667		2.125	8.635	3.395	0.295435	0.11226
						2.15	0	0	0	0		2.15	3.1554	0.5113	0.107958	0.0169068
						2.175	0	0	0	0		2.175	0	0	0	0
						2.2	0	0	0	0		2.2	0	0	0	0
												2.225	0	0	0	0

## Sheet: d
Radius (nm)	Membrane	RecA
10	0.511309	0.680418
35	0.510525	0.6846
60	0.507862	0.680316
85	0.512496	0.673871
110	0.515945	0.661846
135	0.517134	0.645884
160	0.519929	0.627098
185	0.522379	0.604858
210	0.525775	0.579568
235	0.530207	0.550563
260	0.536332	0.521573
285	0.542728	0.489007
310	0.547504	0.453104
335	0.553147	0.424438
360	0.554769	0.394489
385	0.549292	0.366869
410	0.538508	0.343147

## Sheet: e
X	Confocal	STED	Normalize to [0, 1] of "B"	Normalize to [0, 1] of "C"
0	71.7647	7.3791	0.0231727	0.089411
0.02	73.5158	8.5574	0.0762364	0.145922
0.04	75.567	7.3172	0.138394	0.0864423
0.06	76.6836	7.8512	0.17223	0.112053
0.08	77.0829	8.7679	0.18433	0.156017
0.1	83.8337	6.89	0.3889	0.065954
0.12	86.6836	5.6322	0.475261	0.00563045
0.14	85.6327	7.228	0.443415	0.0821643
0.16	93.3784	10.8463	0.678133	0.255696
0.18	103.864	11.7676	0.995891	0.299882
0.2	104	19.7465	1	0.682546
0.22	103.008	26.3657	0.969948	1
0.24	101	18.2773	0.909091	0.612084
0.26	101	7.0586	0.909091	0.07404
0.28	101.105	5.8297	0.912261	0.0151025
0.3	99.5174	8.4081	0.864164	0.138761
0.32	99.8042	9.1628	0.872855	0.174956
0.34	100.038	6.8327	0.879927	0.0632059
0.36	85.5861	8.9806	0.442003	0.166218
0.38	79.9892	6.4656	0.2724	0.0456
0.4	76.8245	8.33	0.1765	0.135016
0.42	71.8752	8.4748	0.0265212	0.14196
0.44	71	9.3487	0	0.183872
0.46	71	5.5148	0	0

## Sheet: f
x (nm)	counts		FWHM (um)
0	1.1894		0.030076
0.02	1.0858		0.0288982
0.04	0.5305		0.0354651
0.06	0.7727		0.0305715
0.08	0.5857		0.0227501
0.1	0.7944		0.0557533
0.12	0.3445		0.0369783
0.14	1.2666		0.0302067
0.16	1.9976		0.0131552
0.18	1.6431		0.0510866
0.2	2.0256		0.0317388
0.22	4.818		0.0465624
0.24	14.7296		0.0363135
0.26	22.6738		0.036592
0.28	7.4289		0.0302523
0.3	3.2175		0.0242001
0.32	2.8545		0.0492013
0.34	3.681		0.0570809
0.36	0.8782		0.0396276
0.38	0.4806		0.0220266
0.4	1.4449		0.0371825
0.42	0.7745		0.0263993
0.44	0.6287		0.0582266
0.46	1.7869		0.0443493
0.48	1.3745		0.0135745
0.5	1.5772		0.0296038
0.52	1.3398		0.0299571
			0.0303441
			0.0434005
			0.0345652
			0.0280571
			0.0401382
			0.0396608
			0.0135692
			0.0409549
			0.0354129
			0.0527437
			0.0527436
			0.0473194
			0.0402222
			0.0392312
			0.0304717
			0.0303608
			0.0309946
			0.0327073
			0.0366426
			0.033166
			0.0117848
			0.0310565
			0.0209893

## Sheet: j
x (um)	RecA-YFP	RecA-ALFA	Normalize to [0, 1] of B	Normalize to [0, 1] of C
0.00544369	2.17651	0.390968	0.00919978	0
0.0163311	2.11691	0.470949	0.00711908	0.00947829
0.0272185	1.91299	0.536005	0	0.0171879
0.0381058	2.13204	0.675652	0.00764728	0.0337371
0.0489932	2.55192	0.752377	0.0223055	0.0428296
0.0598806	2.65535	0.8884	0.0259161	0.0589492
0.070768	2.97398	1.08688	0.0370398	0.0824708
0.0816554	3.97527	1.40814	0.0719955	0.120542
0.0925428	4.61451	1.87146	0.0943116	0.175449
0.10343	5.67964	2.10553	0.131495	0.203187
0.114318	7.16227	2.57275	0.183255	0.258557
0.125205	8.68658	3.06021	0.236469	0.316324
0.136092	9.55621	3.60014	0.266829	0.38031
0.14698	11.6116	3.46703	0.338583	0.364536
0.157867	13.6129	3.70678	0.408451	0.392948
0.168755	13.4849	3.36427	0.403981	0.352358
0.179642	13.7707	3.46357	0.413959	0.364126
0.190529	13.4888	4.11641	0.404118	0.441492
0.201417	14.1432	3.65955	0.426961	0.387351
0.212304	13.4818	3.19623	0.403873	0.332444
0.223191	12.6445	3.62727	0.374643	0.383525
0.234079	12.0954	3.62153	0.355472	0.382845
0.244966	12.1194	3.44202	0.356311	0.361571
0.255854	13.1343	3.30271	0.39174	0.345063
0.266741	13.387	3.74649	0.400562	0.397653
0.277628	13.5156	4.04004	0.405053	0.432441
0.288516	12.512	4.90385	0.370017	0.534809
0.299403	12.5884	5.12397	0.372685	0.560895
0.31029	14.3052	4.93584	0.432618	0.5386
0.321178	14.5725	5.00137	0.441951	0.546366
0.332065	13.4726	5.53796	0.403553	0.609956
0.342953	12.3345	5.40316	0.363819	0.593981
0.35384	12.6643	4.74482	0.375334	0.515963
0.364727	12.2258	4.83001	0.360025	0.526059
0.375615	12.5085	5.10685	0.369895	0.558866
0.386502	12.9288	5.30055	0.384569	0.581821
0.39739	13.6678	5.66735	0.410366	0.625289
0.408277	15.0893	5.24296	0.459991	0.574996
0.419164	16.9286	4.76358	0.524201	0.518186
0.430052	17.3199	4.52533	0.537862	0.489951
0.440939	18.4582	5.02458	0.577602	0.549116
0.451826	20.7066	5.65728	0.656092	0.624096
0.462714	21.7681	6.63932	0.693151	0.740474
0.473601	20.8534	6.88221	0.661218	0.769259
0.484489	19.9512	6.47675	0.629722	0.721209
0.495376	21.5042	6.57823	0.68394	0.733235
0.506263	22.6972	7.41777	0.725586	0.832726
0.517151	23.6583	8.4011	0.759139	0.949258
0.528038	23.9349	8.82927	0.768794	1
0.538925	25.1475	8.4653	0.811128	0.956866
0.549813	26.8717	7.71532	0.871321	0.867988
0.5607	28.3984	7.17703	0.924616	0.804197
0.571588	30.5577	7.15659	1	0.801775
0.582475	30.3089	7.08242	0.991314	0.792985
0.593362	28.3019	7.1697	0.92125	0.803328
0.60425	25.1661	6.85436	0.811777	0.765959
0.615137	23.4992	6.2477	0.753586	0.694065
0.626025	21.5718	5.10749	0.686297	0.558941
0.636912	18.5693	4.88121	0.58148	0.532126
0.647799	17.4592	4.78051	0.542725	0.520192
0.658687	18.2641	4.75464	0.570824	0.517126
0.669574	19.4833	4.9478	0.613389	0.540018
0.680462	20.3908	5.5882	0.64507	0.61591
0.691349	21.5395	5.64114	0.68517	0.622183
0.702236	20.5195	5.41329	0.649561	0.595181
0.713124	17.7709	4.89286	0.553609	0.533506
0.724011	16.1033	4.54158	0.495391	0.491877
0.734898	15.2222	4.70587	0.46463	0.511347
0.745786	13.9621	5.10046	0.42064	0.558109
0.756673	13.3176	4.74762	0.39814	0.516294
0.767561	14.1389	5.09515	0.426812	0.557479
0.778448	14.4245	5.6638	0.436781	0.624869
0.789335	14.1501	5.50724	0.427204	0.606315
0.800223	13.3041	5.02661	0.397669	0.549357
0.81111	13.2152	5.24585	0.394565	0.575339
0.821998	13.0229	5.40777	0.387853	0.594527
0.832885	13.3327	5.36536	0.398666	0.589501
0.843772	13.4256	5.6796	0.401912	0.626741
0.85466	13.5584	5.75	0.406546	0.635084
0.865547	14.021	5.21579	0.422695	0.571776
0.876434	15.8546	5.39883	0.486708	0.593467
0.887322	16.8051	5.52404	0.519891	0.608306
0.898209	19.3007	5.50362	0.607014	0.605886
0.909097	21.0016	5.29376	0.666393	0.581016
0.919984	20.1078	5.178	0.635189	0.567298
0.930871	18.9173	5.1367	0.593627	0.562404
0.941759	16.8303	5.13491	0.52077	0.562191
0.952646	15.9404	5.11126	0.489704	0.559389
0.963534	15.6204	4.77393	0.478533	0.519413
0.974421	15.3043	4.672	0.467498	0.507333
0.985308	15.3472	4.64999	0.468993	0.504725
0.996196	15.5877	4.84392	0.477392	0.527707
1.00708	14.9288	4.81398	0.45439	0.524159
1.01797	13.3336	4.20097	0.3987	0.451512
1.02886	12.3719	4.4259	0.365125	0.478169
1.03974	11.7531	4.4836	0.343524	0.485007
1.05063	9.36713	4.42337	0.260228	0.477868
1.06152	7.02816	4.04413	0.178573	0.432926
1.07241	7.02013	4.42738	0.178293	0.478344
1.08329	7.19752	4.3705	0.184486	0.471603
1.09418	5.86179	3.56	0.137855	0.375554
1.10507	5.06405	3.27833	0.110005	0.342173
1.11596	4.8928	3.00594	0.104027	0.309893
1.12684	4.41193	2.43822	0.0872393	0.242614
1.13773	4.20999	1.99777	0.0801896	0.190417
