# Supplementary material for: RecA finds homologous DNA by reduced dimensionality search
Source: Nature. 2021 Sep 1;597(7876):426–9. doi: 10.1038/s41586-021-03877-6 (PMC8443446; doi:10.1038/s41586-021-03877-6)
Supplement: Supplementary file 14 — Source Data Extended Data Fig. 8 [file 41586_2021_3877_MOESM14_ESM.xlsx]

## Sheet: Sheet1
cell size (um^2)	DAPI (au)
2.73284	1731732
3.01514	1715043
3.6518	1638435
3.37551	2131222
2.70281	1733653
3.54969	2818993
2.25234	1685029
2.68479	1875888
2.90102	2135826
2.33643	1843232
2.43253	1515371
3.39353	1900182
1.97606	1763990
1.51357	1585605
3.27341	2035015
1.99408	1868052
2.10819	1763447
2.36046	2242895
2.07816	1525747
1.90398	1876316
3.844	2567420
2.14423	2111523
1.98206	1422096
2.34244	2227435
1.98206	1856782
2.13822	1579287
2.56467	1660420
1.94002	1963382
2.72684	2091964
2.43253	2173657
1.7298	1324987
2.88901	1545794
2.25835	1543968
3.45359	2142689
2.4025	1916657
3.56171	2113756
3.42356	2601661
3.02715	2397081
4.10227	3822041
3.41756	1837197
2.5947	2129339
2.45055	1522376
2.61872	2335039
2.52863	1760166
2.74486	1811123
2.49259	2710453
3.30344	2271599
2.72684	1887999
3.30944	2138887
2.04212	1374877
2.28838	1962601
2.94306	2009222
2.28238	2047513
3.37551	2192127
3.37551	2478843
2.37847	1379759
1.94002	1327004
2.46256	2037055
2.12621	1436011
2.29439	1748975
2.27036	1651212
2.61272	1796904
2.4986	2477246
3.85001	2957355
1.90999	2008859
2.17426	1789176
2.54665	1571240
2.39049	2316002
2.44454	1969696
1.60967	1093229
2.38448	1963089
1.95804	909665
3.68183	4035601
2.48659	1028658
1.65772	1868880
2.60071	1590803
2.54064	1982706
2.04212	1225147
1.80788	1808551
1.71779	1257655
3.5557	2294852
3.91608	1884019
2.55266	2107992
2.10219	1691767
1.38744	1170052
1.79587	1876084
1.54361	1599613
2.62473	1903611
1.47754	1209747
1.84392	1971068
2.43253	2020286
1.81389	2053333
1.8259	1855979
2.34844	2144567
1.3454	1571255
0.126131	124465
2.27036	2196656
2.51061	1889197
1.75983	1578859
2.68479	2117779
1.97005	2123894
2.23433	2077368
2.19829	1873359
1.89797	1430500
2.44454	2131655
1.38144	1141883
1.57364	1160079
1.98206	1704237
1.80187	1457949
1.56163	1254266
1.53159	1075102
2.78089	2931371
1.76584	1460394
1.50757	1075109
1.50156	852807
2.62473	2254420
2.16826	1752118
3.10523	2024472
2.4025	1933020
2.26436	1507889
1.32137	1061816
1.45351	1280434
1.77785	1368300
1.94002	1957010
2.60071	1445291
2.09618	1673621
1.38144	1014979
2.35445	1645205
1.48955	1243961
1.84993	1953630
2.43854	2360883
1.45952	1562336
1.69376	1832511
1.95203	1260630
3.01514	2210395
1.66974	1318775
1.14719	886380
1.56163	804167
2.57668	1624728
2.91904	2423856
1.25531	1177300
1.49556	1347851
2.82894	2082906
3.52567	1927082
2.63074	1717578
2.1142	2065358
1.98206	1474804
1.53159	1200808
1.90999	1184353
3.6518	2618500
1.11116	820317
1.67574	1902173
1.6337	1049514
1.71178	1708677
2.04212	1690762
1.96404	896608
2.46857	1863637
2.76888	2344638
2.02411	1846217
3.27341	1846921
3.29743	2307932
2.93105	1631144
1.81989	1739629
1.89797	1589983
1.41748	1497416
1.69977	1679800
1.23128	534932
1.8259	1509583
2.95507	2432539
2.46857	1659317
3.24337	1799481
1.76584	1434993
1.26131	625308
3.29142	2341623
1.88596	1424084
1.41748	801157
2.39649	2094891
3.42356	2033929
1.80187	1711763
2.44454	1576160
2.41451	1113751
2.45656	2165875
2.73885	1481604
2.32442	1577130
2.91904	3331209
2.12621	1574903
1.51357	999725
1.96404	1499372
2.28238	1739553
2.51662	1766640
1.91599	1669943
2.56467	1685425
1.51357	1005900
1.33939	1308423
2.67879	2019898
1.89197	1198976
2.67278	1710940
2.7869	1462814
1.45351	963813
1.64571	1419710
1.98807	1544975
2.34844	1884808
1.76584	1612864
1.5376	1265158
2.67879	1497678
3.19532	2159412
1.87395	1496618
1.55562	900465
2.39649	2011048
3.08721	2247165
2.97309	2289380
2.5947	2198349
3.14127	2589574
2.4025	1503229
2.92504	1910188
1.92801	1696298
2.07216	1943224
2.46857	2023743
1.96404	1438606
1.70578	1752517
1.46552	1466590
1.84993	1218970
2.64876	1709832
2.18628	1304486
3.26139	2133374
4.09026	2743221
2.16225	1526254
2.09618	1506025
2.26436	1816196
4.05422	2915164
1.7298	1279409
1.97005	1363229
1.41748	1219899
2.25835	1872594
2.24033	2022701
2.62473	2039383
1.47153	850117
2.10819	1441123
2.13822	1533216
3.86202	1929069
3.35749	1743971
1.97606	1560673
1.32137	1059158
4.73292	3851220
2.28238	1635489
1.65772	925229
2.73885	1342217
2.0181	1484200
1.75983	1160906
2.73284	1744662
1.56763	1104722
2.87699	1490792
2.61872	1763668
2.82894	1631494
1.66373	1444089
1.30936	1056977
1.80187	1027259
1.79587	1228229
2.46256	1773803
1.66373	1030137
3.14728	1486267
2.04813	1360319
3.56771	2053263
1.51357	1414874
1.58565	1162061
1.7298	1830138
2.72083	1938735
3.86802	2043210
1.73581	1453950
1.90999	712918
1.91599	1165569
3.13526	1609912
2.44454	1397257
1.53159	1557951
1.62769	1613932
1.66974	1081874
1.83791	1578858
1.65772	1013172
2.79891	1550417
2.43253	1327930
2.24634	1894427
1.93401	1305023
2.24033	1481031
2.03011	1630827
1.62769	959455
2.86498	1495620
2.33042	1590037
3.19532	1237858
2.64275	1851033
2.2103	1572120
1.87395	1418011
2.51061	1445469
1.83791	1721839
1.57364	1229771
1.62169	1339605
2.25835	1820614
3.25539	2201966
2.10219	1589729
2.20429	1662760
2.34244	1624004
2.37247	1888842
2.10219	1555945
3.32146	2135645
2.15024	1586737
1.51357	1135604
2.92504	1485666
1.95203	1307433
3.78994	2253490
2.63674	1699291
2.72083	1497630
3.82598	2157327
1.55562	1115416
2.29439	1458993
3.00913	1706009
3.32746	1567480
2.54665	1464355
2.30039	1476474
3.00312	1769122
3.61576	1859058
2.01209	1609241
2.6908	1129997
3.20133	1520804
2.46857	1270742
2.22231	1398872
2.16826	974270
2.72083	2021774
1.90999	1344124
2.67879	1817606
3.01514	1627425
4.01818	2857323
3.39954	1907628
2.86498	1992077
2.94306	1669881
2.62473	2002446
2.08417	1656232
2.70882	2085115
4.50469	3455340
5.71795	5373540
3.844	2427572
2.79891	1775841
2.76288	2239694
2.24033	1420369
3.22536	2252623
3.97614	2846420
3.79595	3297592
3.06919	2348152
1.89197	1439560
3.36951	1762541
1.79587	1645926
2.28238	1422312
4.07224	3769771
4.63082	3711775
3.02114	1968107
2.68479	2291230
3.42957	2685143
2.36046	1296193
3.19532	2850384
3.1713	3081674
4.72091	2575903
2.75086	1846845
2.34844	1879367
2.36646	2071124
5.29151	4422845
3.32746	2158324
1.88596	1474442
1.87996	1419369
1.89197	1955079
5.14736	4918378
3.46561	1941177
2.27036	2067567
2.48058	2231970
1.72379	1323755
1.97005	2037049
1.62769	1254382
2.00609	1822986
4.37856	1826887
4.28846	3690846
1.80788	2114631
1.89197	1714441
1.31537	1474669
2.36646	2008067
1.81389	1982342
3.78394	2745118
2.13822	1826575
2.50461	1885433
3.91608	2548175
2.10819	1910510
1.62169	1491844
1.57964	1183860
2.25234	2245161
2.38448	1896249
2.94306	2212575
1.3454	1234291
2.64275	2098530
1.5376	1596909
2.19829	2030213
1.70578	1328886
1.42348	1317719
2.87099	2045384
1.88596	1549667
1.77184	1540571
1.94602	1383146
2.41451	1939965
1.23128	1418085
2.18628	1842901
2.30039	1969903
3.92208	3642803
3.11124	2170617
2.88901	1887593
1.87395	1710304
2.26436	1695714
1.78986	1426323
1.35141	629768
1.23729	1144259
2.883	1779518
1.85593	1405208
1.66373	884926
1.5376	519871
2.4025	1387045
1.87996	1519210
1.28534	1095373
1.44751	1153804
2.05414	1501005
2.55266	1487431
1.19524	830520
2.63674	2111514
1.41147	1478077
1.86194	1431828
1.90999	1836622
1.14719	852324
1.48955	940286
2.64275	2227217
1.41147	1110976
2.0181	1777638
1.26732	538238
2.64275	1700767
2.72684	2544315
1.20125	666945
1.75983	1598002
2.24033	1400491
2.84696	1809076
1.32137	949385
1.77184	1460960
2.67879	2318932
1.39946	1382376
1.69977	1624359
3.13526	2480955
3.54969	2893814
1.29134	937405
2.70281	1604072
1.37543	1083405
3.54369	2509279
2.90702	2289175
1.47754	1754790
1.30336	1197643
1.93401	1702440
1.62169	1869914
1.45351	1259721
1.85593	1353880
1.66373	1515653
1.90398	1073525
3.41756	2720474
7.17146	6149261
2.89501	2066803
2.48058	1436500
3.20133	2178082
1.89197	1690073
2.18628	1855874
3.04517	2073250
2.36046	1809413
1.78986	922432
1.78986	1510852
2.74486	2365567
1.81389	1895050
1.51958	964230
1.32137	1206248
1.74181	1420508
2.34244	1702485
2.49259	1625289
1.91599	1414699
2.09618	1803059
1.59166	1319512
2.50461	1794433
1.70578	1888701
1.57364	1727549
2.43253	2174931
3.20734	2405547
2.75687	2348478
1.57964	1098336
1.70578	1319822
1.70578	796446
2.57668	2026608
3.05118	2780695
1.36942	927170
1.87996	1064682
1.55562	1383302
2.58869	1961278
2.27637	1297770
2.75687	2126922
1.74181	1445043
1.77785	1757593
2.67879	1839115
2.10219	1934527
2.63074	1561546
2.60671	2375512
1.71779	1451172
2.21631	1787635
1.57364	1210628
1.8259	1684008
1.50757	1043547
2.883	2392871
2.99712	2271484
1.13518	712213
1.7298	1426344
1.5376	950694
2.94306	1916145
3.34548	1697034
1.80788	1246400
2.29439	1925610
3.14728	2020101
2.64876	1688994
2.4986	1547442
2.25234	1713061
3.18331	2405059
1.96404	840207
1.93401	1642368
0.991031	731351
1.77785	1378567
1.97005	1938807
2.70882	1721264
2.63074	1213570
3.23737	2144685
2.21631	1821914
1.97005	987235
2.28838	1440248
1.78986	1512452
1.96404	1554562
3.14127	1968542
1.70578	1308573
2.57068	2197463
1.50757	1071991
2.24033	1240004
2.75086	1715751
2.46256	1795434
1.66974	1650939
2.95507	1838434
2.02411	1491884
1.92801	1407415
2.22231	1311648
2.34844	1868144
2.89501	1740947
2.04813	1824530
2.01209	1864647
2.15024	1178476
1.95804	1669190
1.68175	1462717
2.60071	1889537
1.65772	1556971
1.98206	1714943
1.55562	1434423
4.68487	2768777
1.66974	885974
1.56163	1344104
1.89197	1424955
1.87996	1848577
1.71779	1542068
1.45351	1109630
1.60967	1315266
2.85898	1983254
1.85593	1678680
2.48058	1617773
1.20125	1206980
3.02114	1953321
3.19532	1713058
1.29134	1232610
2.33042	1741718
2.92504	2155275
1.47153	1070956
1.95804	1728339
1.69376	1357683
1.50156	1173444
2.17426	1891138
1.85593	1080175
2.67879	1930360
1.922	1572550
2.02411	1631025
2.18628	2033595
2.51061	1689594
4.09626	3285580
2.53464	1491802
2.16826	1707862
1.66974	1438481
2.22231	1755846
3.44158	1927321
1.81989	1789954
1.20726	1290634
2.18027	2138518
3.39353	2385297
1.77184	1870132
2.14423	1735000
1.67574	1048713
2.31841	2088691
2.16826	1339027
3.20133	2642685
3.78994	2603315
1.78986	1075144
3.85001	1764303
1.65172	1713670
1.73581	1548703
1.33939	1103138
2.09618	1362209
2.76288	1961626
1.3454	1281809
2.81693	1715482
3.08121	2066183
1.87395	1754521
3.42356	2181773
2.08417	1790568
1.52559	971002
1.89197	1878317
2.63674	2083524
1.51958	954680
2.15024	1709224
1.5376	1134710
1.52559	989752
3.63378	2279377
2.09618	1878013
3.2674	1427932
2.84696	1867473
1.90999	1083310
1.53159	815414
2.70281	1748602
1.98206	1716429
1.94002	1697523
1.41748	1424035
1.98206	1894562
1.20125	823250
3.29743	2602669
1.6337	1196315
3.65781	2473083
3.48963	1656172
1.64571	1338775
1.85593	1024689
2.12021	1835723
1.0571	854299
4.05422	2099066
1.13518	1031778
1.18924	778408
1.81989	1239621
3.98815	2541470
2.09017	1777870
2.12021	1562138
3.0752	1682212
1.92801	1899592
1.23729	1110638
2.83495	1655532
1.45952	1135958
1.78986	1176474
2.12621	1618900
2.19228	1320367
1.41147	899753
2.05414	1560419
1.83191	990658
2.00609	1353907
2.64876	1731759
2.12021	1410136
1.71779	1354098
2.06014	1870376
2.32442	1481955
3.86802	2072163
1.42348	1115554
1.94002	1305174
1.79587	1410145
1.79587	1404564
1.90999	1579498
2.03612	1766840
1.94002	1551978
2.78089	1901666
1.48354	1377331
1.85593	1546161
2.38448	1737846
2.52863	1465326
2.27637	1807212
1.22527	1054541
2.33042	1558092
2.15624	1560183
2.17426	1768826
1.39345	985619
1.98807	1415700
1.85593	1494973
1.44751	1313368
1.67574	1558287
1.21927	1035589
2.58869	1937418
2.04813	1788186
3.25539	2309219
2.39049	1769260
1.80788	1638777
1.67574	1479149
1.46552	1087624
2.30039	1683124
1.41748	1408669
1.59166	1256106
2.45656	1721637
3.00312	1745300
1.53159	780197
3.32746	2194435
2.40851	1527527
3.02715	1741443
2.12021	1365097
3.39954	2237212
1.80187	1741801
3.02715	2366909
3.95211	1602685
2.7869	1583322
1.83791	1340496
2.19228	1847623
2.03011	1799680
3.79595	2892669
2.23433	1242135
3.14127	1440095
2.19228	1695227
2.43854	1567796
2.19228	1532638
1.81989	1291733
1.41748	1018337
1.60367	1326546
2.53464	1942165
3.33347	1593273
2.91303	1757101
2.45656	1855835
1.72379	1419820
1.51958	954176
2.49259	1762362
1.80788	1016627
1.69977	1404927
2.34244	1899237
2.02411	566273
1.91599	1564685
2.00008	1738008
1.86794	1680277
1.86794	1598336
1.4415	1604707
1.98206	1512418
1.64571	1486793
2.30039	1121802
2.16826	1613693
2.33042	2088465
1.84993	1516443
2.41451	1066686
1.86794	1605006
2.94306	2795310
2.43854	1722977
2.20429	1603496
1.922	1788106
2.52863	1393206
3.24938	2646204
1.45952	1260331
1.90999	1638728
2.58869	1285458
2.23433	1912423
1.95804	1749801
2.15624	2159339
1.36942	1020085
1.89197	1684069
2.36046	1562446
1.61568	1346622
1.76584	1664682
2.16826	1853368
2.35445	1798069
1.88596	1811272
1.86194	1765192
1.54961	871166
1.29735	1060499
1.66974	1851445
1.74181	1654316
1.89197	1959708
0.108113	110505
1.71779	2091083
2.57668	2782672
1.60367	2055499
2.72684	1922014
1.80187	2163413
2.00609	2278298
2.00609	2123773
2.62473	2679585
1.41147	1963599
1.62169	1882153
1.39946	1336710
1.81989	1926660
1.65772	1891131
1.6337	2005593
2.04813	1932966
1.59166	2100124
2.12021	2121048
1.55562	1459082
2.23433	2460692
1.36342	1832754
1.87996	2164886
1.99408	2240335
1.65772	1662915
1.59766	1839387
2.10219	2577495
1.59166	1181523
2.73885	2835266
1.91599	2207806
2.44454	2095560
1.29134	1625742
1.65772	1288110
2.25835	1727167
1.87996	2026172
1.58565	1394722
2.15024	2289848
2.28238	2491896
2.00008	1979300
1.80788	1949716
2.22832	2391476
1.1532	1195264
3.22536	3354727
1.77785	2010389
2.33643	2540480
1.60367	2140092
1.51357	1225279
2.55866	1792300
1.81389	1745483
2.56467	2371491
2.74486	2542205
1.89197	2402158
1.54361	2095504
2.27036	2007122
3.11124	4210886
2.10219	1763840
1.96404	2177103
1.99408	2180427
2.83495	3387629
2.94907	2366206
2.04813	1812940
2.08417	1858122
1.07512	1180167
1.67574	2029403
1.47754	1316043
2.02411	2257068
1.95804	2337014
1.38744	981457
2.58869	2392790
1.73581	1871318
1.23729	1479309
1.33339	1540118
1.61568	1984023
2.23433	2204551
1.87996	2482635
1.5376	1689266
1.43549	1415861
1.32738	1051057
1.30936	1788553
3.29142	3212937
2.60071	3216873
1.49556	1542287
3.03316	3106373
2.24033	2163186
3.67583	3118397
1.53159	1701472
2.62473	2302465
2.25835	1816295
2.47458	1996382
1.87996	2298513
1.60967	1586839
2.43253	1627531
3.89205	4126388
1.48955	1731471
3.02715	3268105
1.49556	1286299
2.28838	1861049
1.51958	1700470
6.04229	5190480
1.77785	2077383
1.69977	2288264
2.55866	2255784
2.06014	2335426
2.36046	2379665
1.6337	2004899
3.27941	2660653
1.61568	1818292
2.79891	3244838
1.72379	1672228
1.73581	1611652
1.45952	1259568
1.62769	1925298
1.83791	1388288
1.1532	1364593
2.13822	2611247
1.83791	2157107
1.91599	2148750
1.45351	1441656
2.02411	1644287
1.80788	1870722
1.95804	2205554
1.98807	1772383
1.75382	2200783
1.45952	1324416
2.46256	2282001
2.01209	2229357
2.13822	3045750
1.30336	1318029
1.66974	2237430
3.96413	3644949
1.81989	1616893
1.67574	1927561
1.29735	1041699
1.81989	1519487
1.64571	2203923
2.4025	1855714
1.72379	1044110
1.922	2005533
1.68776	1930854
2.10219	2365473
3.03316	3426788
1.5376	1833775
1.91599	1919485
1.57364	2295508
1.68776	1971473
1.89797	1376355
1.62769	2018215
1.97606	2297838
2.74486	2383275
3.18331	2841902
2.00008	1639691
3.17731	2492267
1.90398	2008782
2.07216	2028895
1.86194	2283975
1.53159	1871294
1.98206	2570803
1.77785	1759321
2.00008	2386124
2.56467	2310108
2.05414	2069502
1.81989	2006673
2.22231	2021776
1.93401	2176654
1.83791	1948660
1.67574	1437542
2.03612	2308425
2.61272	2441298
1.71779	2394543
2.04813	2783357
1.80788	1511386
1.86794	2010500
2.92504	2780729
2.64275	2508845
1.81989	2114576
1.94602	2478016
1.81389	1802549
1.76584	2062878
1.81389	1972103
2.67879	2231422
1.54961	2032590
3.09322	2866666
3.80796	3194751
1.86794	2048411
2.88901	2354301
1.86794	1809754
1.98206	1354503
1.73581	1533255
2.31241	2206233
1.96404	2511911
2.19228	2212531
1.55562	1798513
2.10819	2495471
1.51357	1315721
1.65172	2184916
2.62473	2390979
1.68175	2017244
2.56467	2634298
2.16225	1968489
1.44751	1605370
1.64571	1812881
1.42348	1776743
2.63074	1794936
2.88901	2828425
1.81989	1919350
1.36342	1633005
2.06615	2042748
2.70882	2638505
2.22832	2015990
1.91599	1844498
2.37247	1478128
1.94602	1964643
2.66677	3171272
2.22832	1817677
1.75983	1371606
1.86194	1593260
2.19829	2527955
1.80187	2420582
1.89197	2653621
1.95203	1878417
2.61272	2434017
2.88901	3187580
1.69376	1449370
2.06014	1978291
1.87996	2593472
3.3635	2832302
2.04212	1939987
2.4025	2422768
1.84993	1432542
1.78986	1623388
1.68175	1687198
2.15024	2854146
1.68175	1644062
2.20429	1834920
1.4415	1674588
2.10819	1430525
2.17426	1473664
1.84392	1414422
2.16826	2191931
2.06014	1318685
2.72083	2329991
1.87395	1685117
1.27933	1327726
1.3454	1270570
1.32137	1834528
2.00609	1812815
1.49556	1421061
1.8259	1701516
2.4025	1917011
1.74181	1557141
3.00913	1882770
1.57964	2015097
1.51958	1807694
1.54961	2031980
2.33643	2189976
3.48963	3258926
2.03011	1221244
1.48955	2116945
2.67879	2963537
1.90398	2096690
2.49259	1924733
2.82894	1885979
1.6337	1917993
1.51958	1608877
2.21631	1736500
1.12317	1207718
1.75382	1763894
1.68776	1532377
2.92504	1962398
1.47153	889047
2.43854	1699383
1.49556	1451515
1.76584	1945881
1.66373	1472814
1.58565	1810401
2.41451	2251886
3.19532	2503622
2.35445	1762095
1.29134	1402789
1.30936	1318556
1.62169	2197531
1.97005	2310018
1.81389	1863818
2.13222	1697110
1.77184	1857960
1.3454	972136
2.39649	2091764
1.80788	1995196
2.00609	2005307
1.52559	1803648
3.09923	2540953
1.79587	2235841
2.54665	2357452
3.00312	2775409
1.73581	1158312
2.35445	1612305
1.74782	1658127
1.90398	2146853
1.6337	1384083
1.72379	1923766
2.4025	2005150
2.28238	2229096
3.19532	3208462
2.84696	1690551
2.25835	2064214
2.09618	2347579
2.31241	2088862
2.3064	1965208
2.29439	1571105
1.71178	1545170
2.39649	1523053
2.70281	2172984
1.72379	1781073
2.10219	1752852
1.90999	2230550
1.96404	1972502
1.41147	1570063
2.33643	2182019
3.09322	2023919
3.26139	2554388
2.84096	2235195
2.31841	2334238
2.10219	2210709
1.32738	702995
2.21631	2395229
4.37255	2878431
1.96404	1823807
2.75086	2540819
2.52263	1848069
2.10219	2064550
2.25234	2326853
1.68175	1791543
1.49556	1677963
2.18027	1943145
1.96404	2121910
2.883	2163285
2.17426	2246026
2.41451	1898396
1.21326	1033082
3.33347	2207282
2.16826	1716117
2.30039	2180920
2.27637	1725060
2.61272	2122587
2.51061	1927768
2.46256	1950248
3.17731	1908747
2.18628	1783381
1.36342	1046892
2.12621	1943337
2.82294	2763391
2.00008	1713951
1.45952	972271
2.03011	2134979
2.75687	2082499
2.17426	1681880
3.65781	2407304
1.73581	991469
1.94002	2068096
1.67574	1547349
2.16826	1918753
2.27637	1559894
1.07512	980650
2.12621	1878760
2.66077	2576051
1.83191	1586739
2.18628	1753169
2.09618	1833782
2.55866	1963269
1.45952	1087371
1.89197	1534366
4.06022	2704129
3.02114	1896213
3.00913	2272906
2.63674	2216122
1.97005	1689438
2.9791	2399671
3.40554	2324595
2.3064	1877912
1.28534	696403
1.58565	1234121
2.07816	1394998
1.52559	1563210
2.70281	2270616
2.38448	1981552
2.29439	1721485
1.6337	1417797
2.18027	1568585
1.45952	1783898
2.18027	1946621
2.1142	2004557
3.23737	2104048
2.69681	1983790
1.90398	1493462
2.61272	2130976
2.24634	1290333
2.63674	2309427
1.67574	1652577
1.90999	1796157
2.33042	1548779
1.32738	932303
2.84696	1997007
3.23136	1887203
1.77184	917337
1.75382	1238921
4.69689	2664797
2.34844	1890294
1.62169	1813669
1.57364	1476156
1.69977	1949023
1.44751	878957
1.83191	1750944
1.85593	1441379
1.35141	999858
1.70578	1561247
1.90398	1528915
1.55562	1413892
2.32442	1782706
2.73885	2308381
1.50156	1448699
2.19829	1462103
5.94619	5585865
1.84993	1324362
2.05414	1958216
1.36342	1935735
1.87395	1817717
2.24634	2229711
1.81989	1281360
2.37247	1777026
2.01209	2433821
1.58565	1982914
2.34244	2186041
2.55266	1118035
2.04813	1908926
2.17426	2123329
1.94002	2220720
2.26436	1259111
1.90398	1559510
1.77184	2305235
1.72379	1533864
2.73284	3098880
1.8259	1703958
2.39049	1757364
2.2103	1829266
3.09322	1102117
2.25835	2233266
1.86194	1721714
1.84993	2204719
2.94306	2501062
2.28238	2198212
1.90398	1571514
2.81693	1973460
2.44454	2585825
2.79291	2496355
1.86194	2158310
2.08417	1633858
3.06319	3048626
2.30039	2674153
2.42052	2457703
2.84096	2257365
1.98206	1914712
3.16529	2824521
1.36942	1533906
3.23737	2515888
2.26436	1918173
2.34844	2502313
2.37247	2471706
4.31249	3154724
1.81389	1939088
1.97005	2019056
2.54665	2208103
3.66982	2114905
1.54361	1829283
2.08417	1963786
1.84993	2008157
2.03011	1703863
1.69376	1650544
2.44454	1963906
2.20429	2051288
3.12926	1607153
1.66373	1825329
1.66373	2040397
2.29439	2613831
2.67278	2467170
1.83191	1990761
2.52863	1260691
2.14423	2230804
1.26131	1418958
2.99712	1741438
2.31241	2408757
2.26436	2247629
1.33939	1363278
1.26131	1409864
1.75983	1618218
2.21631	1319492
3.05118	2573692
2.12021	1957937
1.85593	1672580
3.41756	2371745
2.79291	2660787
1.7298	2153192
1.41748	1574636
2.08417	1873296
2.35445	1311063
2.47458	2608074
2.78089	2367975
1.48354	1107671
2.83495	1174016
1.70578	1538169
3.3635	1012855
1.54961	1720735
1.75382	1802693
4.12629	2780862
1.89197	1855783
1.97606	1611402
2.52863	1616221
2.73284	1681891
1.83791	1798541
1.90999	1137752
1.93401	2005555
2.65476	2086564
2.51662	2174718
2.94306	2484365
2.2103	1980798
2.67278	1518616
2.10819	1714723
2.03612	1922863
2.00609	2398470
3.05718	2520118
2.22832	2127230
3.02114	2128275
2.64876	1686897
2.33643	2225375
3.91608	2067141
1.72379	1574086
3.52567	2189596
3.08721	2279604
1.95203	1908917
3.61576	1405939
1.80788	1643030
2.13222	2110280
2.36646	1662660
1.75382	2158245
2.77489	2144073
1.52559	1588012
4.27645	3329645
2.36046	1592869
2.63074	1829149
2.70882	1892273
2.47458	2239866
2.82294	3604496
1.96404	1472455
1.94002	1614208
1.84392	1598401
1.65772	1202874
2.10819	2370987
2.88901	1690804
2.3064	1789850
2.2103	2019904
1.922	1492040
1.41748	1061664
1.35141	1197814
1.64571	1253924
1.62769	1284620
2.36646	2209725
2.51662	1914676
2.0181	2022602
1.98206	1909055
1.38144	1078098
3.73589	2080771
2.21631	1948429
2.22832	1936717
3.18331	2478960
1.90398	1706580
2.09618	2242225
3.03916	2034253
2.5947	2042080
2.38448	1504384
2.19228	1519721
4.7089	3266325
2.27637	1748421
1.59766	1584966
2.61272	1296020
2.25234	2361072
3.92809	1922736
1.75983	984032
2.20429	1691387
2.18027	1588221
1.83191	1757982
2.03011	878604
2.16826	1849373
1.72379	1597341
2.07816	1008290
1.88596	1588462
2.94907	2478356
1.40546	705108
3.21935	2742753
2.00008	1196324
1.84392	1378193
2.54665	2417416
2.81093	2373871
1.95804	1666468
3.29142	2169642
2.28838	1691199
2.09017	1769788
2.25234	1915347
2.33643	2214134
4.09626	3155499
9.11148	5279395
2.23433	2394199
2.12021	1982553
3.48362	2001901
1.96404	2167420
2.74486	2589123
4.75094	3560927
3.18932	3140933
1.90999	1876559
0.840875	538955
2.05414	1814187
1.75983	1449459
2.43253	1913783
2.90102	2112174
4.69088	4056526
1.23128	811612
4.24642	4044189
1.48354	1303889
1.51958	1414179
1.77184	1587299
3.11724	2554059
3.82598	2997398
1.11716	1062314
1.94602	1555736
3.80796	3165158
3.38753	1625738
2.00008	1850538
2.24634	2109005
2.36046	2102691
1.28534	1049697
2.36046	1861616
3.01514	2139335
2.81693	2210405
2.883	2472806
2.00008	1713278
2.13222	2111433
2.55866	2029497
0.72075	553758
1.37543	827887
4.45664	3275279
2.96709	2186784
3.00913	1955800
2.54064	2140478
2.97309	1801907
3.20734	2310112
2.65476	2182665
2.81093	2490591
3.44158	2903037
1.04509	917156
2.04212	1713985
1.5376	1162287
1.922	1900537
3.18331	1868873
1.40546	1357536
2.51662	1507299
3.67583	4948179
2.03011	2049717
1.92801	1621392
1.47153	1644662
2.61872	2514322
2.34244	2307253
2.06014	1737912
1.17122	1138533
1.51357	1908488
1.37543	1817535
3.46561	2460112
2.93706	3371364
0.114119	86037
2.31841	1128458
1.0571	1082927
2.31841	2341684
0.948987	990394
2.28838	1059803
2.76888	2514504
1.14119	1969272
2.48659	1728986
2.40851	2833259
1.62169	2096613
1.68776	2291906
1.51958	2019184
0.750781	1017521
1.41147	1370737
1.80187	2141866
3.76592	2915023
1.7298	1824395
1.98807	2796496
1.51958	2139902
1.60967	1243216
1.44751	1965627
1.38144	1810785
1.58565	1835913
1.56763	2311207
1.41748	2078028
3.76592	2551801
2.03011	1402567
1.48354	2328781
1.3454	2000771
2.52263	3028892
1.59766	1974323
1.38744	1566974
1.36942	1628952
2.0181	2354462
3.03916	2056887
2.36046	2724476
1.68776	1503255
2.42052	1900103
2.42052	2405668
2.90702	2816574
3.90406	2951705
2.48058	1799875
2.48659	2104981
3.15929	2603294
2.61872	2091795
2.94907	2227828
2.18027	1341199
1.95203	1287115
2.20429	1899240
3.91608	2556110
2.23433	1356085
1.97606	1370221
2.07216	1987226
3.35149	2181359
2.36646	1982415
2.31241	1856780
2.79291	2799621
3.16529	2294322
4.06022	2532854
2.76288	2004054
2.04813	2356144
2.3064	2531023
2.18628	2385145
2.90102	2751209
2.42652	2506922
3.71186	2169747
2.26436	2613006
2.67278	2379218
1.80187	2170107
1.66974	1992559
1.68776	1948334
1.0571	1241474
2.68479	3339571
4.64283	3528651
1.89197	2568881
1.65172	2258068
3.06319	2055953
2.01209	2501847
1.41748	1842808
2.39649	1869967
1.30336	1689269
2.10219	2804836
3.69384	3419743
2.24634	2780007
1.86794	2378522
2.87699	2639532
1.75382	2495789
2.61272	1745994
2.37847	1951275
1.96404	3003944
3.60976	4687443
2.54064	2581285
1.98206	1710755
2.76888	3062525
5.20141	4599640
2.20429	2573276
2.12021	2778489
1.99408	1865708
2.13222	2482324
1.58565	1997803
7.09338	6251964
2.91303	3241200
1.60367	2058411
1.46552	1228983
1.86794	2541716
1.80187	2461909
1.68175	2363131
1.71178	1893120
1.83791	2368377
1.83191	1515605
4.04821	2148775
1.42348	2019621
1.92801	1763286
2.79891	2637283
2.27036	2172617
1.91599	2262278
1.27933	1674005
1.14119	1617607
1.89197	1737511
1.33939	1486828
2.76888	2988182
1.29134	1166416
2.04813	2815941
2.36046	2808318
1.92801	2678094
2.36646	3022514
2.99712	3631179
1.66373	1983723
1.24329	1897858
2.81693	3628203
1.83791	1288678
1.55562	2268438
2.07216	2334217
2.29439	2414574
1.69376	1618458
1.74181	2040301
2.27637	1998719
1.85593	2266924
1.86194	2549871
1.35741	2268846
1.74782	2150475
1.66373	1566514
1.54361	1118605
2.32442	2532528
1.67574	2415071
1.69376	2399363
2.14423	2541459
1.53159	2058698
1.73581	1180046
1.76584	1467164
1.57364	2325401
1.55562	1557589
1.76584	2065161
1.59166	1586586
1.54361	1938916
2.04813	2690307
1.3454	1618795
1.91599	2469268
2.52263	1994052
1.85593	1828432
2.19228	2436259
2.17426	2273880
2.12021	1987669
2.06014	1700488
1.20726	1296833
1.31537	1536067
1.53159	1124270
3.53167	3685563
1.90999	2269893
1.93401	1601403
2.86498	2331517
1.59166	2150549
1.39345	1798612
2.03612	2361755
2.02411	2664069
1.35141	1578828
1.69977	2014680
3.53167	4212761
2.10219	2628520
1.55562	1705338
3.11124	1828614
2.63674	2433469
2.43253	2409008
1.50156	1716544
1.79587	2280189
2.06014	2563090
2.09017	1348299
1.83191	1647710
3.5557	2573299
1.72379	1636951
4.67286	3106248
2.00609	2358076
1.69977	1594172
1.5376	1671247
1.68776	1882760
1.54961	1663420
2.45055	1881537
2.33042	2525696
1.86194	2168885
1.73581	2202367
1.45952	1553494
1.46552	1671516
1.95203	1170849
1.88596	2000508
1.62169	2079115
3.48362	2485517
1.43549	1574024
2.57068	2991564
2.36046	2722146
1.59166	1555555
3.23136	2109028
1.43549	1579594
1.25531	1149441
2.17426	2608138
2.18027	1737825
1.48955	1688735
2.57068	1940831
2.34844	1950747
1.83791	1300082
3.69384	4813612
2.12621	2100068
1.74782	1019517
2.95507	2265967
1.69376	2374337
1.19524	1433661
1.42348	1588237
2.14423	2238694
1.69977	1532874
1.71178	2058779
2.39049	1660171
2.54665	2052678
2.54064	1543500
2.73284	2566553
1.75983	2348578
1.97606	1601566
3.88604	3152252
3.21935	2200489
1.64571	1363471
1.33939	1687653
2.41451	1853025
2.25234	2584722
1.99408	2131384
1.1532	1343148
1.37543	1531616
2.14423	1967696
1.54961	520033
2.34844	1747555
5.32754	5444817
2.49259	1854126
1.86794	2246264
1.74782	2479847
2.24033	2663429
1.3454	1565278
1.98807	2390425
1.36342	1543872
1.98206	2215345
2.27637	2197158
2.28238	1818363
1.39946	1538076
1.47754	1417393
1.56763	2114850
1.70578	2057422
2.60071	2885325
1.6337	1289706
3.30944	3231961
3.41155	3590466
1.56763	1930339
2.46857	1586454
1.90398	2319674
2.51662	2180316
1.64571	2315630
2.22231	2427281
1.3454	1413806
3.61576	3138186
2.05414	2572650
0.6727	594886
1.43549	2026687
1.75983	2216459
2.60071	2886867
2.83495	3458218
2.16225	2333969
2.27036	2518012
1.91599	1979131
1.85593	2200225
1.22527	1066487
1.83191	2650226
10.2106	11667579
2.25234	2982699
2.21631	2610860
1.98807	2785738
2.10819	2846719
1.65772	2393384
1.20726	1731965
1.81389	2462747
1.5376	1712135
2.76288	2845172
3.91608	2369110
1.46552	1755428
2.25835	2448166
1.68776	2035830
1.55562	1853099
1.28534	1830490
2.40851	2808666
4.71491	5602869
2.10819	2338376
2.75687	2713526
2.30039	2870489
1.07512	1111611
2.32442	2446918
1.62169	1794187
1.70578	1722304
1.06911	1289568
3.00312	3686026
0.8649	693400
1.92801	2330581
1.51357	1969948
2.18027	2450122
1.04509	1140709
1.75983	2199087
1.31537	1721713
3.13526	3601279
1.62769	1958677
1.31537	1498277
1.95804	2699095
2.84696	3572670
1.43549	1742087
3.35749	1755577
1.94602	2348325
2.42652	2870909
1.83791	2533261
1.07512	1315391
2.52863	2456350
1.8259	1976210
1.35141	1803138
1.90999	2500955
1.94602	2292741
1.92801	2341812
1.0571	1205762
1.49556	1702234
1.50757	1429134
1.96404	1661453
3.44158	2317716
2.48058	3002789
3.06919	2522043
2.10819	2354887
2.75086	3038513
1.62169	1281623
2.91303	3160767
2.68479	2350551
3.20133	2677043
1.52559	1428289
2.02411	1256788
2.00609	1390088
1.77785	1413784
2.91303	1719344
3.47161	1940336
2.4025	1746646
3.76592	2448013
2.86498	1251599
2.17426	1378300
2.36646	1604848
2.00609	562439
2.31841	1733609
1.62169	909515
2.54064	1326050
2.16225	1632985
1.93401	1350656
2.2103	1402161
2.94907	2461135
1.8259	1522442
2.60071	2293049
2.49259	2305698
2.23433	1976539
1.89797	1946141
1.66974	1576204
1.32137	1131449
3.06319	2256193
1.70578	2291272
1.38144	1166422
1.94002	1952715
2.00008	1654895
1.69376	1564293
2.83495	2498703
2.31241	2162749
1.36942	1463707
3.12926	2308335
2.48058	2360836
1.85593	2209806
2.70281	3545857
2.99712	2651411
1.14119	1056482
1.43549	1534108
1.91599	1635040
2.67879	2543768
2.55266	2154885
2.06014	1801561
1.83791	1732503
2.19228	1939817
1.89197	1768059
1.99408	2339340
0.120125	26263
1.80788	1349332
1.91599	2025122
1.73581	1509690
1.81389	1724607
1.48955	1936196
1.81389	2134733
2.27036	2665288
2.6908	2594482
1.51357	1587665
2.96108	3082839
2.75687	2374794
2.72684	2877674
2.08417	2102032
2.09017	2249908
1.51958	1762838
1.42348	1526036
1.95203	2285903
2.2103	1972036
1.86794	1694478
1.57964	2116555
2.92504	2923556
1.43549	1595126
1.84993	2104765
1.44751	1194767
1.25531	1104198
1.66974	1724300
2.69681	2417850
1.75382	1538348
2.33042	2010924
2.00008	2202078
2.06014	1696553
2.13222	2265086
1.74782	1491479
1.78386	1893998
1.80788	1802461
1.83191	2223817
2.58869	2659771
1.4415	1700132
2.98511	3016238
1.97606	2121595
1.51357	1501693
1.36342	1434389
2.10219	2260189
1.48354	1493657
1.62169	2026778
1.45351	1397204
1.47153	1538087
1.5376	1725273
3.02114	3247220
1.36942	1541615
1.97606	1869277
1.85593	2026843
3.41155	4203737
1.78986	1950489
1.60967	1581609
2.12621	2394271
2.12021	1871178
1.26131	1232240
2.60071	2891057
1.81989	2025192
1.39946	1605637
1.26732	1148527
1.51958	1823486
1.91599	1461232
2.19228	2266354
2.06014	2017750
2.24033	2230820
1.79587	1914992
1.77785	1888240
1.37543	1606846
1.64571	1533031
1.68175	2154775
1.86194	2003893
1.42949	1232268
1.79587	2085630
1.78986	2141982
1.75983	1774471
1.62769	1929409
1.45952	1636921
1.58565	1809289
0.72075	696706
0.0600625	42431
1.79587	1407881
2.22231	1253239
2.16225	1814296
1.84392	1959463
1.78386	922086
1.87996	1205741
1.35141	1175375
1.53159	864670
1.90999	1412327
3.11724	1922270
2.28838	1306817
2.00609	2217399
3.1713	1956990
1.57364	842460
2.51662	1993048
2.14423	1698146
1.6337	1604868
1.38744	1207991
2.15624	1499926
2.85297	3054704
2.39649	1724493
2.7869	1707603
3.37551	2623354
1.80187	1558052
3.05118	2109771
2.15024	2326784
2.30039	1533227
1.84392	1466779
2.76288	2450733
1.59166	944460
2.70281	2552155
2.18628	1520380
3.02114	1833531
1.78986	748070
1.97005	1558132
2.00609	1693098
1.83791	1556681
2.63674	2441744
1.73581	1735680
2.66077	1455487
1.71779	1304967
2.97309	2019107
2.22832	1528220
3.1713	2122499
1.46552	1812945
2.18027	2193932
1.80187	1847503
3.02715	1773137
1.62169	1544119
1.78386	1686793
3.35149	2151966
2.00008	2257018
1.87996	1479320
1.63971	1973248
3.47161	3883899
1.95804	1730514
1.96404	2007942
3.42957	2352489
1.79587	1464773
2.92504	2324652
3.03316	1523762
3.02715	1232207
1.90398	1268925
2.34244	1562957
[truncated: 7,066 more rows]
